# Supplementary material for: (3Z,3′Z)-3,3′-(3,5-Dimethyl­furan-2,4-diyl)bis­(4-hy­droxy­pent-3-en-2-one)
Source: Acta Crystallogr Sect E Struct Rep Online. 2012 Feb 24;68(Pt 3):o847–8. doi: 10.1107/S1600536812007696 (PMC3297904; doi:10.1107/S1600536812007696)
Supplement: Supplementary file 1 [file e-68-0o847-sup1.cif]

##############################################################################
#                                                                            #
# This CIF contains the data in a paper accepted for publication in          #
# Acta Crystallographica Section E. It conforms to the requirements of       #
# Notes for Authors for Acta Crystallographica Section E, and has been       #
# peer reviewed under the auspices of the IUCr Commission on Journals.       #
#                                                                            #
# Full details of the Crystallographic Information File format               #
# are given in the paper "The Crystallographic Information File (CIF):       #
# a New Standard Archive File for Crystallography" by S. R. Hall, F. H.      #
# Allen and I. D. Brown [Acta Cryst. (1991), A47, 655-685].                  #
#                                                                            #
# The current version of the core CIF dictionary is obtainable from          #
# ftp://ftp.iucr.org/pub/cif_core.dic.                                       #
#                                                                            #
# Software is freely available for graphical display of the structure(s)     #
# in this CIF. For information consult the CIF software page                 #
# http://www.iucr.org/resources/cif/software.                                #
#                                                                            #
# This file may be used for bona fide research purposes within the           #
# scientific community so long as proper attribution is given to the journal # 
# article from which it was obtained.                                        #
#                                                                            #
##############################################################################
data_global
_audit_creation_method     'form.cif (version 2.0)'
_journal_data_validation_number     ?
_journal_date_recd_electronic     2012-02-18
_journal_date_accepted     2012-02-21
_journal_name_full     'Acta Crystallographica, Section E'
_journal_year     2012
_journal_volume     68
_journal_issue      3
_journal_page_first     o847
_journal_page_last     o848
_journal_paper_category     QO
_journal_paper_doi     10.1107/S1600536812007696
_journal_coeditor_code     IS5075
_publ_contact_author_name     'Prof. Fun, Hoong-Kun'
_publ_contact_author_address
;
      X-ray Crystallography Unit
      School of Physics
      Universiti Sains Malaysia
      11800 USM, Penang
      MALAYSIA
;
_publ_contact_author_email     'hkfun@usm.my'
_publ_contact_author_fax     '604 6579150'
_publ_contact_author_phone     '604 6533652'
_publ_section_title
;\
(3<i>Z</i>,3'<i>Z</i>)-3,3'-(3,5-Dimethylfuran-2,4-diyl)bis(4-hydroxypent-3-en-\
2-one)
;
loop_
    _publ_author_name
    _publ_author_footnote
    _publ_author_address
    'Mansour S. Al-Said' ?
;
     Medicinal, Aromatic and Poisonous Plants Research Center (MAPPRC)
     College of Pharmacy
     King Saud University
     PO Box 2457, Riyadh 11451
     Saudia Arabia
;
    'Mostafa M. Ghorab' ?
;
     Medicinal, Aromatic and Poisonous Plants Research Center (MAPPRC)
     College of Pharmacy
     King Saud University
     PO Box 2457, Riyadh 11451
     Saudia Arabia
;
    'Suchada Chantrapromma'
;
      Thomson Reuters ResearcherID: A-5085-2009.
;
;     Crystal Materials Research Unit
      Department of Chemistry
      Faculty of Science
      Prince of Songkla University
      Hat-Yai, Songkhla 90112
      Thailand
;
    'Hoong-Kun Fun'
;
      College of Pharmacy (Visiting Professor), King Saud University,
      PO Box 2457, Riyadh 11451, Saudi Arabia.
      Thomson Reuters ResearcherID: A-3561-2009.
;
;
      X-ray Crystallography Unit
      School of Physics
      Universiti Sains Malaysia
      11800 USM, Penang
      Malaysia
;
data_I
_audit_creation_method     SHELXL-97
_chemical_name_systematic
;
(3<i>Z</i>,3'<i>Z</i>)-3,3'-(3,5-Dimethylfuran-2,4-diyl)bis(4-hydroxypent-3-en-
2-one)
;
_chemical_name_common
;
;
_chemical_formula_moiety     'C16 H20 O5'
_chemical_formula_sum     'C16 H20 O5'
_chemical_formula_iupac     'C16 H20 O5'
_chemical_formula_weight     292.32
_chemical_melting_point_gt     ?
_chemical_melting_point_lt     ?
_symmetry_cell_setting     triclinic
_symmetry_space_group_name_H-M     'P -1'
_symmetry_space_group_name_Hall     '-P 1'
loop_
    _symmetry_equiv_pos_as_xyz
    'x, y, z'
    '-x, -y, -z'
_cell_length_a     7.2645(2)
_cell_length_b     8.5771(2)
_cell_length_c     13.0931(5)
_cell_angle_alpha     88.384(2)
_cell_angle_beta     76.390(2)
_cell_angle_gamma     87.8140(10)
_cell_volume     792.17(4)
_cell_formula_units_Z     2
_cell_measurement_reflns_used     2597
_cell_measurement_theta_min     5.16
_cell_measurement_theta_max     64.99
_cell_measurement_temperature     296(2)
_exptl_crystal_description     Block
_exptl_crystal_colour     Colorless
_exptl_crystal_size_max     0.59
_exptl_crystal_size_mid     0.55
_exptl_crystal_size_min     0.19
_exptl_crystal_density_diffrn     1.226
_exptl_crystal_density_meas     ?
_exptl_crystal_density_method     'not measured'
_exptl_crystal_F_000     312
_exptl_absorpt_coefficient_mu     0.750
_exptl_absorpt_correction_type     multi-scan
_exptl_absorpt_process_details     '(SADABS; Bruker, 2009)'
_exptl_absorpt_correction_T_min     0.6646
_exptl_absorpt_correction_T_max     0.8675
_exptl_special_details     ?
_diffrn_ambient_temperature     296(2)
_diffrn_radiation_type     CuK\a
_diffrn_radiation_wavelength     1.54178
_diffrn_radiation_source     'fine-focus sealed tube'
_diffrn_radiation_monochromator     graphite
_diffrn_measurement_device_type
;
Bruker SMART APEXII CCD area-detector
;
_diffrn_measurement_method     '\f and \w scans'
_diffrn_detector_area_resol_mean     .
_diffrn_reflns_number     6643
_diffrn_reflns_av_R_equivalents     0.0227
_diffrn_reflns_av_sigmaI/netI     0.0262
_diffrn_reflns_theta_min     5.16
_diffrn_reflns_theta_max     64.99
_diffrn_reflns_theta_full     64.99
_diffrn_measured_fraction_theta_max     0.962
_diffrn_measured_fraction_theta_full     0.962
_diffrn_reflns_limit_h_min     -8
_diffrn_reflns_limit_h_max     7
_diffrn_reflns_limit_k_min     -10
_diffrn_reflns_limit_k_max     10
_diffrn_reflns_limit_l_min     -15
_diffrn_reflns_limit_l_max     15
_diffrn_standards_number     0
_diffrn_standards_interval_count     .
_diffrn_standards_interval_time     .
_diffrn_standards_decay_%     ?
_refine_special_details
;
 Refinement of F^2^ against ALL reflections.  The weighted R-factor wR and
 goodness of fit S are based on F^2^, conventional R-factors R are based
 on F, with F set to zero for negative F^2^. The threshold expression of
 F^2^ > 2sigma(F^2^) is used only for calculating R-factors(gt) etc. and is
 not relevant to the choice of reflections for refinement.  R-factors based
 on F^2^ are statistically about twice as large as those based on F, and R-
 factors based on ALL data will be even larger.
;
_reflns_number_total     2597
_reflns_number_gt     2344
_reflns_threshold_expression     I>2\s(I)
_refine_ls_structure_factor_coef     Fsqd
_refine_ls_matrix_type     full
_refine_ls_R_factor_all     0.0590
_refine_ls_R_factor_gt     0.0559
_refine_ls_wR_factor_gt     0.1659
_refine_ls_wR_factor_ref     0.1700
_refine_ls_goodness_of_fit_ref     1.044
_refine_ls_restrained_S_all     1.044
_refine_ls_number_reflns     2597
_refine_ls_number_parameters     196
_refine_ls_number_restraints     0
_refine_ls_hydrogen_treatment     constr
_refine_ls_weighting_scheme     calc
_refine_ls_weighting_details
         'calc w=1/[\s^2^(Fo^2^)+(0.1040P)^2^+0.1600P] where P=(Fo^2^+2Fc^2^)/3'
_atom_sites_solution_hydrogens     geom
_atom_sites_solution_primary     direct
_atom_sites_solution_secondary     difmap
_refine_ls_shift/su_max     0.001
_refine_ls_shift/su_mean     0.001
_refine_diff_density_max     0.203
_refine_diff_density_min     -0.246
_refine_ls_extinction_method     none
_refine_ls_extinction_coef     ?
loop_
    _atom_type_symbol
    _atom_type_description
    _atom_type_scat_dispersion_real
    _atom_type_scat_dispersion_imag
    _atom_type_scat_source
    'C' 'C' 0.0181 0.0091
                         'International Tables Vol C Tables 4.2.6.8 and 6.1.1.4'
    'H' 'H' 0.0000 0.0000
                         'International Tables Vol C Tables 4.2.6.8 and 6.1.1.4'
    'O' 'O' 0.0492 0.0322
                         'International Tables Vol C Tables 4.2.6.8 and 6.1.1.4'
_computing_data_collection     'APEX2 (Bruker, 2009)'
_computing_cell_refinement     'SAINT (Bruker, 2009)'
_computing_data_reduction     'SAINT (Bruker, 2009)'
_computing_structure_solution     'SHELXTL (Sheldrick, 2008)'
_computing_structure_refinement     'SHELXTL (Sheldrick, 2008)'
_computing_molecular_graphics     'SHELXTL (Sheldrick, 2008)'
_computing_publication_material
                             'SHELXTL (Sheldrick, 2008) and PLATON (Spek, 2009)'
loop_
    _atom_site_type_symbol
    _atom_site_label
    _atom_site_fract_x
    _atom_site_fract_y
    _atom_site_fract_z
    _atom_site_U_iso_or_equiv
    _atom_site_adp_type
    _atom_site_calc_flag
    _atom_site_refinement_flags
    _atom_site_occupancy
    _atom_site_symmetry_multiplicity
    _atom_site_disorder_assembly
    _atom_site_disorder_group
    O O1 0.02411(17) 0.56371(13) 0.31031(9) 0.0579(4) Uani d . 1 1 . .
    O O2 0.2498(3) 0.88634(18) 0.05070(13) 0.0854(5) Uani d . 1 1 . .
    O O3 0.5019(2) 0.8614(2) 0.14714(14) 0.0912(5) Uani d . 1 1 . .
    H H3A 0.4399 0.8966 0.1064 0.137 Uiso calc R 1 1 . .
    O O4 0.1552(3) -0.08978(17) 0.39756(13) 0.0854(5) Uani d . 1 1 . .
    O O5 -0.0968(2) -0.09275(16) 0.29980(13) 0.0825(5) Uani d . 1 1 . .
    H H5A -0.0240 -0.1262 0.3351 0.124 Uiso calc R 1 1 . .
    C C1 0.1759(3) 0.5388(2) 0.22504(14) 0.0547(4) Uani d . 1 1 . .
    C C2 0.2125(2) 0.38426(19) 0.21246(13) 0.0538(4) Uani d . 1 1 . .
    C C3 0.0787(2) 0.30746(19) 0.29583(13) 0.0508(4) Uani d . 1 1 . .
    C C4 -0.0310(3) 0.4202(2) 0.35119(14) 0.0538(4) Uani d . 1 1 . .
    C C5 0.2626(3) 0.6793(2) 0.16975(14) 0.0583(5) Uani d . 1 1 . .
    C C6 0.1785(3) 0.7605(2) 0.09731(15) 0.0663(5) Uani d . 1 1 . .
    C C7 0.0029(4) 0.7092(3) 0.0709(2) 0.0870(7) Uani d . 1 1 . .
    H H7A -0.0877 0.7950 0.0782 0.131 Uiso calc R 1 1 . .
    H H7B -0.0491 0.6254 0.1177 0.131 Uiso calc R 1 1 . .
    H H7C 0.0318 0.6739 -0.0002 0.131 Uiso calc R 1 1 . .
    C C8 0.4249(3) 0.7383(2) 0.19331(17) 0.0690(5) Uani d . 1 1 . .
    C C9 0.5166(3) 0.6632(3) 0.2732(2) 0.0892(7) Uani d . 1 1 . .
    H H9A 0.6096 0.7309 0.2872 0.134 Uiso calc R 1 1 . .
    H H9B 0.5770 0.5661 0.2470 0.134 Uiso calc R 1 1 . .
    H H9C 0.4224 0.6442 0.3368 0.134 Uiso calc R 1 1 . .
    C C10 0.3607(3) 0.3067(3) 0.12838(17) 0.0742(6) Uani d . 1 1 . .
    H H10A 0.4233 0.3843 0.0795 0.111 Uiso calc R 1 1 . .
    H H10B 0.3021 0.2346 0.0921 0.111 Uiso calc R 1 1 . .
    H H10C 0.4518 0.2516 0.1596 0.111 Uiso calc R 1 1 . .
    C C11 0.0602(3) 0.13679(19) 0.31678(13) 0.0547(4) Uani d . 1 1 . .
    C C12 0.1725(3) 0.0557(2) 0.37746(15) 0.0659(5) Uani d . 1 1 . .
    C C13 0.3133(4) 0.1371(3) 0.4210(2) 0.0940(8) Uani d . 1 1 . .
    H H13A 0.3939 0.0613 0.4460 0.141 Uiso calc R 1 1 . .
    H H13B 0.2482 0.2012 0.4780 0.141 Uiso calc R 1 1 . .
    H H13C 0.3887 0.2012 0.3669 0.141 Uiso calc R 1 1 . .
    C C14 -0.0705(3) 0.0548(2) 0.27961(15) 0.0632(5) Uani d . 1 1 . .
    C C15 -0.1914(4) 0.1271(3) 0.2129(2) 0.0890(7) Uani d . 1 1 . .
    H H15A -0.2962 0.0616 0.2140 0.134 Uiso calc R 1 1 . .
    H H15B -0.1179 0.1386 0.1420 0.134 Uiso calc R 1 1 . .
    H H15C -0.2383 0.2277 0.2395 0.134 Uiso calc R 1 1 . .
    C C16 -0.1966(3) 0.4172(2) 0.44325(16) 0.0697(6) Uani d . 1 1 . .
    H H16A -0.2166 0.3117 0.4688 0.105 Uiso calc R 1 1 . .
    H H16B -0.3075 0.4577 0.4224 0.105 Uiso calc R 1 1 . .
    H H16C -0.1724 0.4801 0.4979 0.105 Uiso calc R 1 1 . .
loop_
    _atom_site_aniso_label
    _atom_site_aniso_U_11
    _atom_site_aniso_U_22
    _atom_site_aniso_U_33
    _atom_site_aniso_U_12
    _atom_site_aniso_U_13
    _atom_site_aniso_U_23
    O1 0.0659(8) 0.0415(6) 0.0592(7) -0.0044(5) -0.0001(6) 0.0031(5)
    O2 0.1097(12) 0.0637(9) 0.0794(10) -0.0191(8) -0.0158(9) 0.0265(7)
    O3 0.0894(11) 0.0805(11) 0.1025(12) -0.0404(9) -0.0176(9) 0.0250(9)
    O4 0.1135(13) 0.0554(9) 0.0822(10) 0.0142(8) -0.0179(9) 0.0180(7)
    O5 0.1042(12) 0.0466(8) 0.0954(11) -0.0176(7) -0.0198(9) 0.0084(7)
    C1 0.0564(10) 0.0486(9) 0.0544(9) -0.0075(7) -0.0030(7) 0.0045(7)
    C2 0.0551(9) 0.0474(9) 0.0555(9) -0.0046(7) -0.0065(7) 0.0054(7)
    C3 0.0552(9) 0.0426(9) 0.0536(9) -0.0053(7) -0.0105(7) 0.0059(7)
    C4 0.0601(10) 0.0446(9) 0.0537(9) -0.0077(7) -0.0071(7) 0.0064(7)
    C5 0.0633(11) 0.0469(9) 0.0587(10) -0.0095(8) -0.0013(8) 0.0044(7)
    C6 0.0791(13) 0.0561(11) 0.0582(11) -0.0090(9) -0.0047(9) 0.0049(8)
    C7 0.0965(17) 0.0908(17) 0.0779(14) -0.0173(13) -0.0279(12) 0.0123(12)
    C8 0.0658(12) 0.0605(11) 0.0736(12) -0.0148(9) -0.0010(9) 0.0074(9)
    C9 0.0727(14) 0.0967(18) 0.0993(17) -0.0199(13) -0.0222(12) 0.0210(14)
    C10 0.0751(13) 0.0631(12) 0.0720(13) 0.0052(10) 0.0058(10) 0.0032(9)
    C11 0.0643(10) 0.0420(9) 0.0531(9) -0.0006(7) -0.0054(7) 0.0060(7)
    C12 0.0771(12) 0.0568(11) 0.0590(11) 0.0070(9) -0.0090(9) 0.0088(8)
    C13 0.0952(17) 0.0977(18) 0.0954(18) -0.0016(14) -0.0378(14) 0.0198(14)
    C14 0.0750(12) 0.0458(10) 0.0640(11) -0.0068(8) -0.0064(9) 0.0040(8)
    C15 0.0996(18) 0.0742(15) 0.1048(18) -0.0193(13) -0.0461(15) 0.0119(13)
    C16 0.0741(13) 0.0586(11) 0.0650(11) -0.0026(9) 0.0056(9) 0.0070(9)
_geom_special_details
;
 All esds (except the esd in the dihedral angle between two l.s. planes)
 are estimated using the full covariance matrix.  The cell esds are taken
 into account individually in the estimation of esds in distances, angles
 and torsion angles; correlations between esds in cell parameters are only
 used when they are defined by crystal symmetry.  An approximate (isotropic)
 treatment of cell esds is used for estimating esds involving l.s. planes.
;
loop_
    _geom_bond_atom_site_label_1
    _geom_bond_atom_site_label_2
    _geom_bond_site_symmetry_2
    _geom_bond_distance
    _geom_bond_publ_flag
    O1 C4 . 1.364(2) ?
    O1 C1 . 1.387(2) ?
    O2 C6 . 1.289(2) ?
    O3 C8 . 1.281(2) ?
    O3 H3A . 0.8200 ?
    O4 C12 . 1.272(2) ?
    O5 C14 . 1.297(2) ?
    O5 H5A . 0.8200 ?
    C1 C2 . 1.349(2) ?
    C1 C5 . 1.472(2) ?
    C2 C3 . 1.442(2) ?
    C2 C10 . 1.497(2) ?
    C3 C4 . 1.344(2) ?
    C3 C11 . 1.487(2) ?
    C4 C16 . 1.490(2) ?
    C5 C6 . 1.401(3) ?
    C5 C8 . 1.403(3) ?
    C6 C7 . 1.483(3) ?
    C7 H7A . 0.9600 ?
    C7 H7B . 0.9600 ?
    C7 H7C . 0.9600 ?
    C8 C9 . 1.486(3) ?
    C9 H9A . 0.9600 ?
    C9 H9B . 0.9600 ?
    C9 H9C . 0.9600 ?
    C10 H10A . 0.9600 ?
    C10 H10B . 0.9600 ?
    C10 H10C . 0.9600 ?
    C11 C14 . 1.386(3) ?
    C11 C12 . 1.418(3) ?
    C12 C13 . 1.486(3) ?
    C13 H13A . 0.9600 ?
    C13 H13B . 0.9600 ?
    C13 H13C . 0.9600 ?
    C14 C15 . 1.486(3) ?
    C15 H15A . 0.9600 ?
    C15 H15B . 0.9600 ?
    C15 H15C . 0.9600 ?
    C16 H16A . 0.9600 ?
    C16 H16B . 0.9600 ?
    C16 H16C . 0.9600 ?
loop_
    _geom_angle_atom_site_label_1
    _geom_angle_atom_site_label_2
    _geom_angle_atom_site_label_3
    _geom_angle_site_symmetry_1
    _geom_angle_site_symmetry_3
    _geom_angle
    _geom_angle_publ_flag
    C4 O1 C1 . . 106.75(13) ?
    C8 O3 H3A . . 109.5 ?
    C14 O5 H5A . . 109.5 ?
    C2 C1 O1 . . 109.76(15) ?
    C2 C1 C5 . . 133.94(17) ?
    O1 C1 C5 . . 116.29(15) ?
    C1 C2 C3 . . 106.28(15) ?
    C1 C2 C10 . . 127.22(17) ?
    C3 C2 C10 . . 126.50(16) ?
    C4 C3 C2 . . 106.76(15) ?
    C4 C3 C11 . . 125.75(16) ?
    C2 C3 C11 . . 127.48(15) ?
    C3 C4 O1 . . 110.43(15) ?
    C3 C4 C16 . . 132.98(16) ?
    O1 C4 C16 . . 116.57(15) ?
    C6 C5 C8 . . 119.11(17) ?
    C6 C5 C1 . . 120.53(17) ?
    C8 C5 C1 . . 120.27(17) ?
    O2 C6 C5 . . 121.16(19) ?
    O2 C6 C7 . . 116.34(19) ?
    C5 C6 C7 . . 122.50(18) ?
    C6 C7 H7A . . 109.5 ?
    C6 C7 H7B . . 109.5 ?
    H7A C7 H7B . . 109.5 ?
    C6 C7 H7C . . 109.5 ?
    H7A C7 H7C . . 109.5 ?
    H7B C7 H7C . . 109.5 ?
    O3 C8 C5 . . 121.5(2) ?
    O3 C8 C9 . . 116.2(2) ?
    C5 C8 C9 . . 122.28(18) ?
    C8 C9 H9A . . 109.5 ?
    C8 C9 H9B . . 109.5 ?
    H9A C9 H9B . . 109.5 ?
    C8 C9 H9C . . 109.5 ?
    H9A C9 H9C . . 109.5 ?
    H9B C9 H9C . . 109.5 ?
    C2 C10 H10A . . 109.5 ?
    C2 C10 H10B . . 109.5 ?
    H10A C10 H10B . . 109.5 ?
    C2 C10 H10C . . 109.5 ?
    H10A C10 H10C . . 109.5 ?
    H10B C10 H10C . . 109.5 ?
    C14 C11 C12 . . 118.74(17) ?
    C14 C11 C3 . . 120.62(16) ?
    C12 C11 C3 . . 120.62(17) ?
    O4 C12 C11 . . 121.2(2) ?
    O4 C12 C13 . . 117.37(19) ?
    C11 C12 C13 . . 121.47(19) ?
    C12 C13 H13A . . 109.5 ?
    C12 C13 H13B . . 109.5 ?
    H13A C13 H13B . . 109.5 ?
    C12 C13 H13C . . 109.5 ?
    H13A C13 H13C . . 109.5 ?
    H13B C13 H13C . . 109.5 ?
    O5 C14 C11 . . 122.60(19) ?
    O5 C14 C15 . . 114.18(19) ?
    C11 C14 C15 . . 123.22(17) ?
    C14 C15 H15A . . 109.5 ?
    C14 C15 H15B . . 109.5 ?
    H15A C15 H15B . . 109.5 ?
    C14 C15 H15C . . 109.5 ?
    H15A C15 H15C . . 109.5 ?
    H15B C15 H15C . . 109.5 ?
    C4 C16 H16A . . 109.5 ?
    C4 C16 H16B . . 109.5 ?
    H16A C16 H16B . . 109.5 ?
    C4 C16 H16C . . 109.5 ?
    H16A C16 H16C . . 109.5 ?
    H16B C16 H16C . . 109.5 ?
loop_
    _geom_torsion_atom_site_label_1
    _geom_torsion_atom_site_label_2
    _geom_torsion_atom_site_label_3
    _geom_torsion_atom_site_label_4
    _geom_torsion_site_symmetry_1
    _geom_torsion_site_symmetry_2
    _geom_torsion_site_symmetry_3
    _geom_torsion_site_symmetry_4
    _geom_torsion
    _geom_torsion_publ_flag
    C4 O1 C1 C2 . . . . 0.7(2) ?
    C4 O1 C1 C5 . . . . -178.48(15) ?
    O1 C1 C2 C3 . . . . -1.2(2) ?
    C5 C1 C2 C3 . . . . 177.8(2) ?
    O1 C1 C2 C10 . . . . 178.20(18) ?
    C5 C1 C2 C10 . . . . -2.8(4) ?
    C1 C2 C3 C4 . . . . 1.2(2) ?
    C10 C2 C3 C4 . . . . -178.19(19) ?
    C1 C2 C3 C11 . . . . -179.96(17) ?
    C10 C2 C3 C11 . . . . 0.6(3) ?
    C2 C3 C4 O1 . . . . -0.8(2) ?
    C11 C3 C4 O1 . . . . -179.63(15) ?
    C2 C3 C4 C16 . . . . 177.7(2) ?
    C11 C3 C4 C16 . . . . -1.1(3) ?
    C1 O1 C4 C3 . . . . 0.1(2) ?
    C1 O1 C4 C16 . . . . -178.72(17) ?
    C2 C1 C5 C6 . . . . 101.3(3) ?
    O1 C1 C5 C6 . . . . -79.7(2) ?
    C2 C1 C5 C8 . . . . -82.2(3) ?
    O1 C1 C5 C8 . . . . 96.8(2) ?
    C8 C5 C6 O2 . . . . 1.4(3) ?
    C1 C5 C6 O2 . . . . 177.88(17) ?
    C8 C5 C6 C7 . . . . -177.8(2) ?
    C1 C5 C6 C7 . . . . -1.2(3) ?
    C6 C5 C8 O3 . . . . -2.7(3) ?
    C1 C5 C8 O3 . . . . -179.23(18) ?
    C6 C5 C8 C9 . . . . 176.9(2) ?
    C1 C5 C8 C9 . . . . 0.4(3) ?
    C4 C3 C11 C14 . . . . 82.7(2) ?
    C2 C3 C11 C14 . . . . -95.9(2) ?
    C4 C3 C11 C12 . . . . -95.7(2) ?
    C2 C3 C11 C12 . . . . 85.7(2) ?
    C14 C11 C12 O4 . . . . 0.2(3) ?
    C3 C11 C12 O4 . . . . 178.64(17) ?
    C14 C11 C12 C13 . . . . -179.13(19) ?
    C3 C11 C12 C13 . . . . -0.7(3) ?
    C12 C11 C14 O5 . . . . 1.4(3) ?
    C3 C11 C14 O5 . . . . -177.04(17) ?
    C12 C11 C14 C15 . . . . -178.23(19) ?
    C3 C11 C14 C15 . . . . 3.4(3) ?
loop_
    _geom_hbond_atom_site_label_D
    _geom_hbond_atom_site_label_H
    _geom_hbond_atom_site_label_A
    _geom_hbond_site_symmetry_A
    _geom_hbond_distance_DH
    _geom_hbond_distance_HA
    _geom_hbond_distance_DA
    _geom_hbond_angle_DHA
    _geom_hbond_publ_flag
    O3 H3A O2 1_555 0.82 1.71 2.457(3) 150 y
    O5 H5A O4 1_555 0.82 1.73 2.470(3) 148 y
    C15 H15A O3 1_445 0.96 2.60 3.507(3) 158 y
_iucr_refine_instructions_details
;
TITL mg2 in P-1
CELL 1.54178   7.2645   8.5771  13.0931  88.384  76.390  87.814
ZERR    2.00   0.0002   0.0002   0.0005   0.002   0.002   0.001
LATT  1
SFAC C H O
UNIT 32 40 10
TEMP 23.000
L.S. 10
BOND $H
FMAP 2 1 60
PLAN 20
OMIT -4 130
ACTA
CONF
SIZE 0.195 0.549 0.593
WGHT    0.104000    0.160000
FVAR       1.08986
O1    3    0.024114    0.563712    0.310314    11.00000    0.06589    0.04147 =
         0.05916    0.00310   -0.00007   -0.00438
O2    3    0.249758    0.886343    0.050701    11.00000    0.10967    0.06374 =
         0.07938    0.02652   -0.01584   -0.01908
O3    3    0.501945    0.861353    0.147138    11.00000    0.08941    0.08049 =
         0.10254    0.02496   -0.01763   -0.04039
AFIX  83
H3A   2    0.439912    0.896592    0.106411    11.00000   -1.50000
AFIX   0
O4    3    0.155217   -0.089777    0.397564    11.00000    0.11352    0.05535 =
         0.08221    0.01802   -0.01790    0.01423
O5    3   -0.096755   -0.092749    0.299802    11.00000    0.10418    0.04664 =
         0.09541    0.00839   -0.01985   -0.01763
AFIX  83
H5A   2   -0.023953   -0.126214    0.335150    11.00000   -1.50000
AFIX   0
C1    1    0.175883    0.538832    0.225045    11.00000    0.05638    0.04857 =
         0.05439    0.00449   -0.00297   -0.00747
C2    1    0.212540    0.384262    0.212458    11.00000    0.05507    0.04739 =
         0.05550    0.00544   -0.00645   -0.00456
C3    1    0.078713    0.307458    0.295832    11.00000    0.05516    0.04258 =
         0.05357    0.00590   -0.01054   -0.00527
C4    1   -0.031017    0.420232    0.351189    11.00000    0.06009    0.04463 =
         0.05373    0.00638   -0.00711   -0.00772
C5    1    0.262567    0.679277    0.169755    11.00000    0.06326    0.04687 =
         0.05875    0.00437   -0.00134   -0.00953
C6    1    0.178456    0.760526    0.097306    11.00000    0.07912    0.05606 =
         0.05824    0.00488   -0.00467   -0.00905
C7    1    0.002870    0.709183    0.070914    11.00000    0.09651    0.09076 =
         0.07785    0.01231   -0.02789   -0.01731
AFIX 137
H7A   2   -0.087743    0.794995    0.078173    11.00000   -1.50000
H7B   2   -0.049150    0.625376    0.117693    11.00000   -1.50000
H7C   2    0.031837    0.673940   -0.000208    11.00000   -1.50000
AFIX   0
C8    1    0.424907    0.738313    0.193305    11.00000    0.06580    0.06053 =
         0.07359    0.00741   -0.00102   -0.01478
C9    1    0.516585    0.663222    0.273155    11.00000    0.07266    0.09673 =
         0.09931    0.02100   -0.02224   -0.01989
AFIX 137
H9A   2    0.609556    0.730902    0.287229    11.00000   -1.50000
H9B   2    0.577025    0.566073    0.247027    11.00000   -1.50000
H9C   2    0.422397    0.644181    0.336791    11.00000   -1.50000
AFIX   0
C10   1    0.360716    0.306749    0.128384    11.00000    0.07509    0.06309 =
         0.07201    0.00325    0.00582    0.00518
AFIX 137
H10A  2    0.423304    0.384331    0.079475    11.00000   -1.50000
H10B  2    0.302078    0.234615    0.092116    11.00000   -1.50000
H10C  2    0.451779    0.251599    0.159649    11.00000   -1.50000
AFIX   0
C11   1    0.060196    0.136792    0.316783    11.00000    0.06433    0.04198 =
         0.05309    0.00602   -0.00540   -0.00062
C12   1    0.172466    0.055663    0.377460    11.00000    0.07710    0.05680 =
         0.05898    0.00880   -0.00902    0.00696
C13   1    0.313273    0.137070    0.420965    11.00000    0.09520    0.09771 =
         0.09540    0.01980   -0.03779   -0.00161
AFIX 137
H13A  2    0.393851    0.061327    0.446016    11.00000   -1.50000
H13B  2    0.248244    0.201244    0.478029    11.00000   -1.50000
H13C  2    0.388665    0.201215    0.366949    11.00000   -1.50000
AFIX   0
C14   1   -0.070477    0.054752    0.279609    11.00000    0.07496    0.04581 =
         0.06397    0.00400   -0.00643   -0.00677
C15   1   -0.191424    0.127073    0.212883    11.00000    0.09957    0.07415 =
         0.10484    0.01193   -0.04606   -0.01930
AFIX 137
H15A  2   -0.296173    0.061588    0.214007    11.00000   -1.50000
H15B  2   -0.117918    0.138621    0.142015    11.00000   -1.50000
H15C  2   -0.238301    0.227724    0.239530    11.00000   -1.50000
AFIX   0
C16   1   -0.196604    0.417158    0.443250    11.00000    0.07409    0.05857 =
         0.06496    0.00697    0.00564   -0.00260
AFIX 137
H16A  2   -0.216552    0.311689    0.468834    11.00000   -1.50000
H16B  2   -0.307533    0.457683    0.422395    11.00000   -1.50000
H16C  2   -0.172444    0.480120    0.497853    11.00000   -1.50000
HKLF 4  1 0.5 0.5 0 -0.5 0.5 0 0.5 0.5 1
REM  mg2 in P-1
REM R1 =  0.0559 for   2344 Fo > 4sig(Fo)  and  0.0590 for all   2597 data
REM    196 parameters refined using      0 restraints
END
WGHT      0.1040      0.1600
REM Highest difference peak  0.203,  deepest hole -0.246,  1-sigma level  0.056
Q1    1  -0.1538  0.2386  0.1826  11.00000  0.05    0.20
Q2    1  -0.1914  0.0479  0.1456  11.00000  0.05    0.19
Q3    1   0.2889  0.0977  0.4996  11.00000  0.05    0.18
Q4    1   0.3477  0.3457  0.0406  11.00000  0.05    0.17
Q5    1  -0.2992  0.3508  0.4233  11.00000  0.05    0.17
Q6    1   0.4585  0.7766  0.3748  11.00000  0.05    0.17
Q7    1   0.4603  0.0466  0.3618  11.00000  0.05    0.16
Q8    1   0.4795  0.5499  0.3021  11.00000  0.05    0.15
Q9    1  -0.1159  0.7402  0.1596  11.00000  0.05    0.15
Q10   1   0.3486  0.9037  0.0758  11.00000  0.05    0.15
Q11   1   0.4552  0.8297  0.4182  11.00000  0.05    0.15
Q12   1   0.3246  0.2510  0.3996  11.00000  0.05    0.15
Q13   1   0.4975  0.3559  0.1409  11.00000  0.05    0.14
Q14   1  -0.3754  0.1438  0.2638  11.00000  0.05    0.14
Q15   1  -0.0211  0.7818  0.0062  11.00000  0.05    0.13
Q16   1   0.3715  0.1905  0.1345  11.00000  0.05    0.13
Q17   1   0.4788  0.7390  0.4393  11.00000  0.05    0.13
Q18   1   0.4564 -0.0512  0.3441  11.00000  0.05    0.13
Q19   1   0.3969 -0.1431  0.4938  11.00000  0.05    0.12
Q20   1  -0.4352  0.2501  0.4850  11.00000  0.05    0.12
;
