# Supplementary material for: (3Z,3′Z)-3,3′-(3,5-Dimethyl­furan-2,4-diyl)bis­(4-hy­droxy­pent-3-en-2-one)
Source: Acta Crystallogr Sect E Struct Rep Online. 2012 Feb 24;68(Pt 3):o847–8. doi: 10.1107/S1600536812007696 (PMC3297904; doi:10.1107/S1600536812007696)
Supplement: Supplementary file 2 [file e-68-0o847-Isup2.hkl]

# 
# h,k,l, Fc-squared, Fo-squared, sigma(Fo-squared) and status flag 
# 
data_I
_shelx_title ' mg2 in P-1' 
_shelx_refln_list_code          4 
_shelx_F_calc_maximum       95.61 
_exptl_crystal_F_000       312.00 
_reflns_d_resolution_high  0.8506 
 
loop_ 
 _symmetry_equiv_pos_as_xyz 
 'x, y, z' 
 '-x, -y, -z' 
 
_cell_length_a     7.2645 
_cell_length_b     8.5771 
_cell_length_c    13.0931 
_cell_angle_alpha  88.384 
_cell_angle_beta   76.390 
_cell_angle_gamma  87.814 
 
_shelx_F_squared_multiplier     1.000 
 
loop_ 
 _refln_index_h 
 _refln_index_k 
 _refln_index_l 
 _refln_F_squared_calc 
 _refln_F_squared_meas 
 _refln_F_squared_sigma 
 _refln_observed_status 
   1   0   0     3432.50     2399.78     65.53 o 
   2   0   0       62.88       46.94      1.71 o 
   3   0   0      316.12      318.80      8.74 o 
   4   0   0      182.37      191.25      5.28 o 
   5   0   0       34.42       33.20      0.97 o 
   6   0   0       12.92       14.33      0.33 o 
   7   0   0       11.49       12.38      0.29 o 
   8   0   0        4.69        3.82      0.24 o 
  -8   1   0       12.29       12.69      0.40 o 
  -7   1   0        1.15        1.02      0.09 o 
  -6   1   0        8.87        8.46      0.35 o 
  -5   1   0      168.32      159.57      4.44 o 
  -4   1   0       11.23       13.67      0.46 o 
  -3   1   0        8.29       10.54      0.36 o 
  -2   1   0      478.99      503.11     13.78 o 
  -1   1   0      296.12      296.14      8.12 o 
   0   1   0      216.67      210.91      5.78 o 
   2   1   0        3.82        2.73      0.15 o 
   3   1   0     1051.21     1037.14     20.07 o 
   4   1   0      582.92      640.74     17.52 o 
   5   1   0       92.57       82.60      2.39 o 
   6   1   0        6.80        7.59      0.29 o 
   7   1   0        0.01       -0.02      0.11 o 
   8   1   0        9.01        7.75      0.27 o 
  -8   2   0        3.69        3.65      0.19 o 
  -7   2   0        7.68        7.67      0.25 o 
  -6   2   0       16.07       14.28      0.28 o 
  -5   2   0       35.33       33.26      1.02 o 
  -4   2   0       97.00      113.89      3.22 o 
  -3   2   0        3.95        4.58      0.22 o 
  -2   2   0        1.84        2.86      0.20 o 
  -1   2   0      829.92      709.90     10.67 o 
   0   2   0       22.50       22.65      0.80 o 
   1   2   0     1544.19     1589.41     71.36 o 
   4   2   0      171.34      146.00      4.00 o 
   5   2   0        0.24        0.44      0.31 o 
   6   2   0        6.27        6.99      0.34 o 
   7   2   0        5.79        5.46      0.28 o 
   8   2   0       14.73       13.35      0.44 o 
  -7   3   0        7.99        8.39      0.26 o 
  -6   3   0       34.11       36.54      0.54 o 
  -5   3   0        1.53        1.92      0.09 o 
  -4   3   0       28.42       34.57      1.08 o 
  -3   3   0       25.47       17.32      0.43 o 
  -2   3   0       36.69       51.14      1.39 o 
  -1   3   0      218.86      219.79      3.37 o 
   0   3   0       16.73        9.68      0.59 o 
   1   3   0       73.11       95.03      2.69 o 
   2   3   0      137.00      151.41      2.99 o 
  -7   4   0       26.32       27.35      0.65 o 
  -6   4   0       18.10       18.63      0.41 o 
  -5   4   0        0.87        0.80      0.10 o 
  -3   4   0      153.36      155.71      5.13 o 
  -2   4   0      129.71      127.59      2.55 o 
  -1   4   0        0.01        0.16      0.13 o 
   0   4   0     1165.08     1346.24     24.02 o 
   1   4   0      115.83      113.36      3.23 o 
   2   4   0       74.55       76.18      2.36 o 
   3   4   0        9.89       16.10      0.67 o 
   4   4   0       94.29       93.18      1.93 o 
  -7   5   0        5.61        4.87      0.31 o 
  -6   5   0        2.63        2.91      0.15 o 
  -5   5   0        2.66        3.73      0.37 o 
  -4   5   0        3.95        3.95      0.42 o 
  -3   5   0       46.87       52.80      1.82 o 
  -2   5   0       22.39       23.21      0.63 o 
  -1   5   0      148.45      153.02      3.08 o 
   0   5   0      750.19      836.26     31.81 o 
   1   5   0       36.00       47.59      1.27 o 
   2   5   0       46.12       53.13      1.34 o 
   3   5   0      192.17      203.69      6.88 o 
   4   5   0       16.99       16.74      0.48 o 
  -6   6   0        1.53        1.71      0.13 o 
  -5   6   0       26.87       29.69      0.66 o 
  -4   6   0       57.82       59.64      0.97 o 
  -3   6   0       21.15       17.53      0.39 o 
  -2   6   0        5.73        3.58      0.41 o 
  -1   6   0       37.27       47.46      1.77 o 
   0   6   0      254.46      279.45      6.17 o 
   1   6   0      533.77      584.00     10.59 o 
   2   6   0        4.73        4.63      0.31 o 
   3   6   0      151.30      139.27      2.49 o 
   4   6   0      149.85      154.09      2.29 o 
   5   6   0       43.97       40.88      1.38 o 
  -5   7   0        0.44        1.13      0.12 o 
  -4   7   0        1.18        1.11      0.17 o 
  -3   7   0       65.16       64.04      0.86 o 
  -2   7   0       24.20       25.41      0.59 o 
  -1   7   0       20.19       18.99      0.88 o 
   0   7   0       82.69       71.21      1.09 o 
   1   7   0        0.10        0.69      0.19 o 
   2   7   0       86.90       88.21      1.51 o 
   3   7   0       26.26       24.61      0.60 o 
   4   7   0       90.99       93.36      3.81 o 
   5   7   0        6.83        8.53      0.59 o 
  -4   8   0        1.62        1.81      0.22 o 
  -3   8   0       25.77       27.57      0.74 o 
  -2   8   0        3.17        2.48      0.20 o 
  -1   8   0        4.11        3.96      0.26 o 
   0   8   0       14.88       14.80      0.60 o 
   1   8   0      111.43      110.14      1.98 o 
   2   8   0       20.88       21.11      1.02 o 
   3   8   0        0.89        0.80      0.19 o 
   4   8   0        6.37        7.22      0.56 o 
   5   8   0        2.98        3.40      0.25 o 
  -3   9   0        0.18        0.54      0.16 o 
  -2   9   0        0.47        0.67      0.16 o 
  -1   9   0        1.72        2.11      0.22 o 
   0   9   0       12.39       16.54      0.73 o 
   1   9   0        5.19        4.62      0.44 o 
   2   9   0        0.14        0.24      0.17 o 
   3   9   0        5.14        4.55      0.48 o 
   0  10   0        0.06        0.26      0.18 o 
   1  10   0        8.07        8.90      0.44 o 
   0 -10   1        0.90        0.91      0.20 o 
  -3  -9   1        0.28        0.54      0.25 o 
  -2  -9   1        6.98        7.34      0.60 o 
  -1  -9   1       28.95       28.06      0.75 o 
   0  -9   1        0.57        0.94      0.27 o 
   1  -9   1        2.60        3.13      0.42 o 
   2  -9   1       23.80       24.74      0.51 o 
   3  -9   1        2.96        3.52      0.27 o 
  -5  -8   1        2.23        2.12      0.23 o 
  -4  -8   1        0.20        0.27      0.23 o 
  -3  -8   1        8.15        9.85      0.51 o 
  -2  -8   1        8.24        8.28      0.36 o 
  -1  -8   1       39.25       33.50      1.31 o 
   0  -8   1      230.21      210.51      3.48 o 
   1  -8   1      105.12      111.29      2.59 o 
   2  -8   1        1.78        0.92      0.20 o 
   3  -8   1       42.90       41.03      1.67 o 
   4  -8   1        0.14        0.19      0.18 o 
  -5  -7   1        2.95        2.60      0.35 o 
  -4  -7   1        0.29        0.11      0.19 o 
  -3  -7   1       16.79       18.34      0.52 o 
  -2  -7   1       49.86       51.43      0.91 o 
  -1  -7   1        6.02        7.65      0.31 o 
   0  -7   1        9.45        7.04      0.35 o 
   1  -7   1        1.53        1.19      0.24 o 
   2  -7   1        0.01        0.34      0.14 o 
   3  -7   1       59.17       56.85      1.52 o 
   4  -7   1      105.13      102.58      1.29 o 
   5  -7   1       18.74       17.45      0.76 o 
  -5  -6   1        0.26        0.10      0.26 o 
  -4  -6   1      129.65      124.86      2.33 o 
  -3  -6   1        0.32        0.23      0.17 o 
  -2  -6   1       39.63       50.61      1.29 o 
  -1  -6   1       20.76       14.64      0.59 o 
   0  -6   1      328.37      365.67      6.99 o 
   1  -6   1       85.36       77.87      2.37 o 
   2  -6   1        2.77        3.27      0.37 o 
   3  -6   1       73.91       70.41      0.96 o 
   4  -6   1        2.43        2.57      0.17 o 
   5  -6   1       20.46       20.23      0.42 o 
   6  -6   1        2.31        2.27      0.18 o 
  -4  -5   1       96.15       89.63      4.55 o 
  -3  -5   1       44.84       49.90      1.80 o 
  -2  -5   1       44.60       41.12      1.02 o 
  -1  -5   1      292.45      288.98      8.35 o 
   0  -5   1      211.86      210.13      7.93 o 
   1  -5   1        1.93        2.45      0.22 o 
   2  -5   1        0.16        0.12      0.07 o 
   3  -5   1       40.91       33.22      1.19 o 
   4  -5   1       16.50       16.57      0.61 o 
   5  -5   1       13.73       12.98      0.44 o 
   6  -5   1        0.06        0.24      0.16 o 
   7  -5   1        0.00       -0.02      0.06 o 
  -4  -4   1      214.18      208.35      4.66 o 
  -3  -4   1      125.11      108.39      3.70 o 
  -2  -4   1      274.58      288.91      8.08 o 
  -1  -4   1      627.66      799.11     22.30 o 
   0  -4   1       77.96      109.18      3.15 o 
   1  -4   1      115.53      148.90      4.29 o 
   2  -4   1        1.72        4.44      0.24 o 
   3  -4   1        0.16        0.39      0.08 o 
   5  -4   1        0.24        0.54      0.10 o 
   6  -4   1        7.74        8.23      0.25 o 
   7  -4   1        4.18        3.73      0.31 o 
  -4  -3   1        7.77        8.41      0.61 o 
  -2  -3   1      432.52      490.07     20.64 o 
  -1  -3   1      124.94      126.39      3.62 o 
   0  -3   1       36.68       52.57      1.60 o 
   1  -3   1        9.16       12.65      0.59 o 
   2  -3   1       20.62       26.63      0.58 o 
   3  -3   1      404.74      412.35      8.70 o 
   4  -3   1        1.10        0.84      0.14 o 
   5  -3   1       36.24       30.34      0.41 o 
   6  -3   1        0.05        0.07      0.07 o 
   7  -3   1       11.52       11.04      0.24 o 
  -8  -2   1        0.01       -0.05      0.08 o 
  -7  -2   1       27.40       26.40      0.85 o 
  -6  -2   1        3.62        3.22      0.31 o 
  -5  -2   1       22.80       23.99      0.98 o 
  -3  -2   1       28.74       32.87      1.00 o 
  -2  -2   1        8.41       11.47      0.39 o 
  -1  -2   1       51.44       63.49      2.31 o 
   0  -2   1     1762.18     1759.94     48.10 o 
   1  -2   1     1076.98     1116.85     21.60 o 
   2  -2   1       19.99       19.09      0.60 o 
   3  -2   1      659.87      709.35     19.45 o 
   4  -2   1       93.05       90.13      2.58 o 
   5  -2   1        2.12        1.14      0.14 o 
   6  -2   1       26.04       24.58      0.40 o 
   7  -2   1        8.00        9.24      0.21 o 
   8  -2   1        1.71        1.62      0.11 o 
  -8  -1   1        0.09        0.08      0.08 o 
  -7  -1   1       18.60       19.69      0.41 o 
  -6  -1   1       35.08       35.03      0.60 o 
  -5  -1   1       16.31       15.56      0.58 o 
  -4  -1   1        1.04        0.94      0.15 o 
  -3  -1   1        1.84        2.82      0.16 o 
  -2  -1   1      677.74      680.10     18.58 o 
  -1  -1   1      324.16      319.24      6.19 o 
   0  -1   1      257.18      254.52      7.00 o 
   1  -1   1      262.80      265.49      7.28 o 
   2  -1   1        0.27        1.14      0.09 o 
   3  -1   1      503.76      566.55     15.53 o 
   4  -1   1       26.78       18.76      0.60 o 
   5  -1   1        4.19        3.77      0.21 o 
   6  -1   1        3.43        2.94      0.17 o 
   7  -1   1       24.41       28.19      0.45 o 
   8  -1   1        5.72        7.10      0.20 o 
  -8   0   1        7.89        9.01      0.43 o 
  -7   0   1        1.60        1.39      0.10 o 
  -6   0   1        3.99        3.11      0.16 o 
  -5   0   1        0.76        2.28      0.13 o 
  -4   0   1        4.93        3.09      0.15 o 
  -3   0   1       15.61       13.49      0.41 o 
  -2   0   1       12.74       16.38      0.48 o 
  -1   0   1      198.45      221.68      6.07 o 
   1   0   1     5935.80     4133.57    112.87 o 
   2   0   1        6.33        1.73      0.22 o 
   3   0   1       32.07       37.04      1.06 o 
   4   0   1      255.85      245.71      6.77 o 
   5   0   1        0.66        0.60      0.08 o 
   6   0   1       22.35       21.25      0.42 o 
   7   0   1        0.72        1.06      0.13 o 
   8   0   1        0.29        0.23      0.08 o 
  -8   1   1        4.66        5.22      0.18 o 
  -7   1   1       16.91       19.32      0.35 o 
  -6   1   1        0.83        1.15      0.18 o 
  -5   1   1       21.26       22.32      0.71 o 
  -4   1   1      178.89      201.24      5.57 o 
  -3   1   1      109.82       91.57      2.56 o 
  -2   1   1        6.10        2.95      0.13 o 
  -1   1   1     3733.50     2861.31     78.24 o 
   0   1   1      151.05      127.65      3.65 o 
   1   1   1       19.52       18.53      0.54 o 
   2   1   1     1647.23     1446.42     36.67 o 
   3   1   1      152.74      189.96      3.72 o 
   4   1   1      595.38      601.73     16.46 o 
   5   1   1       27.29       31.41      0.70 o 
   6   1   1        7.02        6.43      0.22 o 
   7   1   1        5.13        3.90      0.19 o 
   8   1   1        5.28        4.76      0.30 o 
  -7   2   1        3.03        2.94      0.14 o 
  -6   2   1       45.53       47.87      0.72 o 
  -5   2   1      140.47      141.25      1.57 o 
  -4   2   1      166.95      166.04      4.63 o 
  -3   2   1      163.74      162.13      4.51 o 
  -2   2   1        7.56        6.30      0.30 o 
  -1   2   1     3274.54     2807.19     41.65 o 
   0   2   1     2206.44     1864.57     33.13 o 
   1   2   1      589.46      491.52     31.45 o 
   2   2   1      119.45      112.33      2.14 o 
   3   2   1        0.28        0.34      0.15 o 
   4   2   1       21.62       22.12      0.98 o 
   5   2   1        0.16        0.22      0.28 o 
   6   2   1        1.13        1.72      0.41 o 
   7   2   1       16.90       16.77      0.47 o 
   8   2   1        0.08       -0.03      0.12 o 
  -7   3   1        0.02       -0.08      0.05 o 
  -6   3   1       12.58       13.82      0.33 o 
  -5   3   1       10.36       11.44      0.29 o 
  -4   3   1       78.84       77.88      2.25 o 
  -3   3   1      145.38      141.87      3.22 o 
  -2   3   1      288.56      281.25      5.11 o 
  -1   3   1      382.15      332.94      5.09 o 
   0   3   1       20.59       19.62      0.69 o 
   1   3   1        8.14        6.96      0.40 o 
   2   3   1        2.38        2.55      0.58 o 
   3   3   1      199.97      222.52      6.14 o 
   4   3   1       10.91       10.13      0.68 o 
   5   3   1       23.00       20.37      1.13 o 
  -7   4   1        2.35        1.82      0.17 o 
  -6   4   1        2.97        2.65      0.14 o 
  -5   4   1       30.87       28.85      0.52 o 
  -4   4   1       23.26       19.50      0.48 o 
  -3   4   1       16.49       18.32      0.68 o 
  -2   4   1       34.95       41.84      0.91 o 
  -1   4   1        0.45        0.04      0.14 o 
   0   4   1       29.88       36.13      0.80 o 
   1   4   1       35.65       57.88      1.31 o 
   2   4   1        1.37        0.48      0.16 o 
   3   4   1       59.69       47.68      1.72 o 
   4   4   1       17.03       14.35      0.65 o 
  -6   5   1        0.32        0.42      0.08 o 
  -5   5   1       16.54       20.13      0.44 o 
  -4   5   1       13.52       12.35      0.97 o 
  -3   5   1       27.88       26.65      0.97 o 
  -2   5   1        2.52        2.26      0.20 o 
  -1   5   1      106.39       88.31      1.88 o 
   0   5   1        2.82        6.76      0.47 o 
   1   5   1      214.74      253.19      5.32 o 
   2   5   1       35.72       33.55      0.69 o 
   3   5   1        0.91        0.54      0.13 o 
   4   5   1      232.77      211.61      6.58 o 
  -6   6   1        0.01       -0.05      0.06 o 
  -5   6   1        6.38        7.32      0.27 o 
  -4   6   1       22.50       21.38      0.57 o 
  -3   6   1       11.13       11.73      0.32 o 
  -2   6   1       10.76        8.06      0.22 o 
  -1   6   1       42.42       44.21      1.54 o 
   0   6   1       10.69       12.69      0.64 o 
   1   6   1        6.58       10.67      0.45 o 
   2   6   1       10.51       12.12      0.58 o 
   3   6   1        7.30        7.47      0.25 o 
   4   6   1      187.61      184.76      2.51 o 
   5   6   1       32.04       29.35      1.18 o 
  -5   7   1       15.08       14.64      0.55 o 
  -4   7   1       75.50       83.77      1.22 o 
  -3   7   1       11.89       10.67      0.33 o 
  -2   7   1       34.53       35.47      0.60 o 
  -1   7   1        7.36        5.38      0.25 o 
   0   7   1        1.03        1.13      0.21 o 
   1   7   1       31.44       29.14      0.48 o 
   2   7   1        7.53        7.67      0.44 o 
   3   7   1      112.35      117.89      1.58 o 
   4   7   1        0.95        0.98      0.20 o 
   5   7   1        1.94        2.60      0.30 o 
  -4   8   1        0.72        1.08      0.17 o 
  -3   8   1        0.84        1.35      0.13 o 
  -2   8   1        0.66        0.59      0.11 o 
  -1   8   1        7.10        6.33      0.41 o 
   0   8   1       19.10       16.21      0.62 o 
   1   8   1       26.64       25.56      0.86 o 
   2   8   1        1.07        1.03      0.21 o 
   3   8   1        1.55        2.21      0.22 o 
   4   8   1       10.73       10.60      0.67 o 
   5   8   1        0.59        0.53      0.20 o 
  -3   9   1        1.25        1.48      0.18 o 
  -2   9   1        4.09        4.61      0.26 o 
  -1   9   1       26.20       26.79      0.68 o 
   0   9   1        0.50        0.87      0.22 o 
   1   9   1        0.65        0.98      0.18 o 
   2   9   1        2.46        3.01      0.39 o 
   3   9   1        6.00        7.51      0.48 o 
   4   9   1        9.43       10.43      0.47 o 
   0  10   1        0.54        0.49      0.18 o 
   1  10   1        0.00       -0.07      0.16 o 
  -3  -9   2        3.20        2.46      0.29 o 
  -2  -9   2       21.16       24.56      0.58 o 
  -1  -9   2        0.35        0.39      0.26 o 
   0  -9   2       14.21       17.97      0.74 o 
   1  -9   2        0.04        0.05      0.18 o 
   2  -9   2        0.36        0.56      0.17 o 
   3  -9   2        7.11        7.39      0.45 o 
  -4  -8   2       12.56       13.31      0.63 o 
  -3  -8   2        1.07        1.13      0.21 o 
  -2  -8   2        1.53        0.72      0.18 o 
  -1  -8   2        0.99        0.86      0.18 o 
   0  -8   2        7.34        7.66      0.36 o 
   1  -8   2        0.61        1.40      0.25 o 
   2  -8   2       17.61       18.64      0.50 o 
   3  -8   2       27.54       28.94      0.55 o 
   4  -8   2       23.00       26.22      1.19 o 
  -5  -7   2        1.44        1.70      0.26 o 
  -4  -7   2        3.72        4.93      0.34 o 
  -3  -7   2        6.37        5.38      0.44 o 
  -2  -7   2       68.08       58.49      1.27 o 
  -1  -7   2      157.35      135.13      1.94 o 
   0  -7   2        9.73        6.26      0.33 o 
   1  -7   2        0.56        1.02      0.19 o 
   2  -7   2       22.03       17.02      0.48 o 
   3  -7   2        1.51        1.34      0.16 o 
   4  -7   2       11.66       12.69      0.93 o 
   5  -7   2        6.20        7.95      1.06 o 
  -5  -6   2       33.06       31.23      1.06 o 
  -4  -6   2       12.45       11.56      0.52 o 
  -3  -6   2       16.29       15.47      0.49 o 
  -2  -6   2        8.91        7.08      0.31 o 
  -1  -6   2        0.08        0.51      0.34 o 
   0  -6   2       17.20       20.44      1.35 o 
   1  -6   2        0.01        1.51      0.31 o 
   2  -6   2       79.48       72.76      1.29 o 
   3  -6   2      162.91      148.00      1.93 o 
   4  -6   2      101.14      107.04      1.90 o 
   5  -6   2       10.51       10.81      0.31 o 
   6  -6   2        3.02        3.50      0.29 o 
  -4  -5   2       12.32       12.93      0.56 o 
  -3  -5   2       41.83       43.02      1.35 o 
  -2  -5   2      225.62      234.96      6.65 o 
  -1  -5   2       16.20       14.19      0.79 o 
   0  -5   2       39.02       51.89      1.97 o 
   1  -5   2        1.23        3.83      0.33 o 
   2  -5   2        3.84        4.28      0.26 o 
   3  -5   2       55.46       50.70      1.76 o 
   4  -5   2       17.05       15.22      0.62 o 
   5  -5   2        6.84        7.36      0.24 o 
   6  -5   2        4.24        4.45      0.35 o 
   7  -5   2        2.43        2.72      0.15 o 
  -4  -4   2        8.35        8.97      0.68 o 
  -3  -4   2        3.10        3.75      0.23 o 
  -2  -4   2      211.15      259.98      7.49 o 
  -1  -4   2       97.38      106.23      3.13 o 
   0  -4   2      103.47       97.79      3.28 o 
   1  -4   2       58.74       44.17      1.97 o 
   2  -4   2        6.19        5.51      0.28 o 
   3  -4   2      295.86      299.56      9.80 o 
   5  -4   2        4.96        5.42      0.25 o 
   6  -4   2        9.39        9.96      0.30 o 
   7  -4   2       26.10       27.71      0.65 o 
  -7  -3   2        0.58        0.64      0.40 o 
  -6  -3   2        1.97        2.09      0.17 o 
  -5  -3   2      107.75       96.42      1.58 o 
  -4  -3   2       61.11       57.63      1.64 o 
  -3  -3   2       38.90       45.62      1.58 o 
  -2  -3   2        0.44        0.49      0.16 o 
  -1  -3   2     2041.20     2317.46     63.40 o 
   0  -3   2       11.73       13.10      0.54 o 
   1  -3   2       26.90       21.26      1.10 o 
   2  -3   2      322.01      351.86      9.71 o 
   3  -3   2        0.40        0.95      0.24 o 
   4  -3   2       18.41       20.88      0.71 o 
   5  -3   2       14.80       13.29      0.22 o 
   6  -3   2        6.49        6.42      0.22 o 
   7  -3   2       22.21       24.45      0.42 o 
   8  -3   2        1.28        1.46      0.10 o 
  -7  -2   2        0.89        0.71      0.09 o 
  -6  -2   2       40.54       38.48      0.86 o 
  -5  -2   2       17.81       18.60      0.44 o 
  -3  -2   2        1.18        0.52      0.10 o 
  -2  -2   2        7.27       11.12      0.41 o 
  -1  -2   2      169.24      154.26      4.36 o 
   0  -2   2      333.23      312.43      8.86 o 
   1  -2   2      566.08      613.48     11.90 o 
   2  -2   2      401.39      512.92     14.08 o 
   3  -2   2      257.41      270.64      7.49 o 
   4  -2   2      429.76      466.79     12.86 o 
   5  -2   2       32.77       32.45      1.02 o 
   6  -2   2       14.08       16.19      0.28 o 
   7  -2   2        9.10        9.36      0.25 o 
   8  -2   2        0.91        1.30      0.12 o 
  -7  -1   2        3.02        2.57      0.22 o 
  -6  -1   2        9.07       10.33      0.30 o 
  -5  -1   2       99.23       91.18      1.30 o 
  -4  -1   2       34.86       41.68      1.37 o 
  -3  -1   2      110.07      106.54      3.12 o 
  -2  -1   2       14.31       17.01      0.59 o 
  -1  -1   2     1453.37     1357.43     37.13 o 
   0  -1   2      814.82      710.41     19.60 o 
   1  -1   2       61.45       59.93      1.27 o 
   2  -1   2      475.25      539.42     14.78 o 
   3  -1   2       41.67       62.62      1.79 o 
   4  -1   2      171.64      170.33      4.75 o 
   5  -1   2        1.70        0.49      0.10 o 
   6  -1   2       18.81       21.73      0.55 o 
   7  -1   2       14.81       18.76      0.44 o 
   8  -1   2       19.39       22.11      0.47 o 
  -7   0   2        1.71        1.59      0.11 o 
  -6   0   2       16.39       16.28      0.40 o 
  -5   0   2       25.46       22.78      0.59 o 
  -4   0   2       30.97       30.12      0.88 o 
  -3   0   2        0.89        0.65      0.07 o 
  -2   0   2     2032.45     2311.37     63.24 o 
  -1   0   2        0.07        0.14      0.03 o 
   0   0   2     4252.94     3446.20     94.22 o 
   1   0   2     1357.89     1256.72     34.32 o 
   2   0   2      353.42      362.83      9.94 o 
   3   0   2      282.45      392.58     10.77 o 
   4   0   2       14.37       18.37      0.58 o 
   5   0   2        7.18        6.41      0.26 o 
   6   0   2        1.00        0.68      0.13 o 
   7   0   2       26.18       29.38      0.70 o 
   8   0   2        3.43        4.12      0.18 o 
  -7   1   2        0.05        0.09      0.08 o 
  -6   1   2        2.70        2.52      0.14 o 
  -5   1   2       36.21       34.43      0.65 o 
  -4   1   2      498.09      594.68     16.32 o 
  -3   1   2        1.97        4.63      0.20 o 
  -2   1   2      626.38      762.30     20.86 o 
  -1   1   2     1557.24     1539.02     32.85 o 
   0   1   2     2845.70     2671.41     69.37 o 
   2   1   2      442.54      404.12      7.75 o 
   3   1   2        1.51        0.74      0.46 o 
   4   1   2      155.91      178.54      3.45 o 
   5   1   2        0.03        0.03      0.04 o 
   6   1   2       20.49       19.12      0.44 o 
   7   1   2       21.34       21.90      0.44 o 
   8   1   2        3.65        3.28      0.17 o 
  -7   2   2        4.80        4.68      0.14 o 
  -6   2   2        0.46        0.30      0.08 o 
  -5   2   2        5.85        9.15      0.45 o 
  -4   2   2       16.66       21.04      0.68 o 
  -3   2   2       14.26       14.74      0.49 o 
  -2   2   2       12.87       20.41      0.45 o 
  -1   2   2     4107.55     3579.27     67.06 o 
   0   2   2       12.13       10.03      0.31 o 
   1   2   2     2334.11     1917.74     44.77 o 
   2   2   2        1.03        0.40      0.10 o 
   3   2   2        2.09        3.82      0.23 o 
   4   2   2       29.25       21.14      0.58 o 
   5   2   2       45.87       49.03      1.92 o 
   6   2   2        7.20        6.52      0.20 o 
   7   2   2       13.63       15.12      0.36 o 
   8   2   2       15.63       15.32      1.02 o 
  -7   3   2        0.93        0.56      0.07 o 
  -6   3   2       26.02       26.00      0.45 o 
  -5   3   2        8.30        8.62      0.43 o 
  -4   3   2       85.83       86.18      2.49 o 
  -3   3   2       87.57       77.65      1.69 o 
  -2   3   2        8.12        8.81      0.35 o 
  -1   3   2       12.71       13.37      0.44 o 
   0   3   2      140.87      153.70      2.84 o 
   1   3   2       12.62       12.26      0.39 o 
   3   3   2        3.85        3.30      0.39 o 
   4   3   2       31.80       46.15      1.56 o 
   5   3   2        4.88        3.56      0.50 o 
   6   3   2        6.61        6.50      0.27 o 
   7   3   2       13.44       14.11      0.68 o 
  -7   4   2        0.28        0.26      0.12 o 
  -6   4   2        4.82        5.31      0.20 o 
  -5   4   2        3.49        3.35      0.29 o 
  -4   4   2       14.00       11.98      0.31 o 
  -3   4   2        1.57        0.83      0.09 o 
  -2   4   2        0.90        1.22      0.12 o 
  -1   4   2      223.68      178.35      4.93 o 
   0   4   2        2.48        4.02      0.29 o 
   1   4   2      187.75      210.46      4.04 o 
   2   4   2      224.51      206.35      5.25 o 
   3   4   2        7.06       11.14      0.42 o 
   4   4   2      149.09      158.06      5.39 o 
  -6   5   2        6.44        6.43      0.38 o 
  -5   5   2       15.99       15.74      0.42 o 
  -4   5   2       46.92       49.19      0.87 o 
  -3   5   2        6.80        4.64      0.20 o 
  -2   5   2       99.07      112.00      2.41 o 
  -1   5   2       52.26       66.43      2.06 o 
   0   5   2       23.88       25.67      0.86 o 
   1   5   2        0.00        0.57      0.11 o 
   2   5   2      211.62      219.07      5.36 o 
   3   5   2      318.54      337.91     12.17 o 
   4   5   2       98.02       99.50      1.42 o 
   5   5   2        1.03        0.84      0.15 o 
  -6   6   2        0.00        0.14      0.21 o 
  -5   6   2        2.77        2.81      0.15 o 
  -4   6   2        0.47        0.57      0.17 o 
  -3   6   2       25.57       25.02      0.47 o 
  -2   6   2       15.47       12.45      0.28 o 
  -1   6   2       11.99       13.56      0.70 o 
   0   6   2        6.62        8.20      0.34 o 
   1   6   2      123.15      128.87      2.21 o 
   2   6   2       29.68       33.99      0.92 o 
   3   6   2       14.49       16.05      0.50 o 
   4   6   2      212.20      214.12      2.92 o 
   5   6   2        8.86        8.72      0.32 o 
  -5   7   2       10.52       10.40      0.26 o 
  -4   7   2       20.51       19.23      0.51 o 
  -3   7   2       60.43       57.46      0.85 o 
  -2   7   2        3.23        1.56      0.14 o 
  -1   7   2       87.57       87.90      1.10 o 
   0   7   2        0.01        0.29      0.18 o 
   1   7   2       31.94       24.13      0.46 o 
   2   7   2       86.56       87.24      1.74 o 
   3   7   2        1.99        1.90      0.20 o 
   4   7   2        2.29        1.99      0.19 o 
   5   7   2        3.49        3.32      0.31 o 
  -4   8   2        1.54        1.40      0.14 o 
  -3   8   2        8.56        8.09      0.26 o 
  -2   8   2       36.64       38.99      0.60 o 
  -1   8   2       39.14       39.83      1.01 o 
   0   8   2       69.23       74.13      1.84 o 
   1   8   2       39.39       40.30      0.94 o 
   2   8   2       18.94       20.25      0.54 o 
   3   8   2        0.04        0.22      0.20 o 
   4   8   2        3.14        2.89      0.25 o 
   5   8   2       11.68       14.21      0.59 o 
  -3   9   2        3.45        1.99      0.21 o 
  -2   9   2        0.29        0.29      0.16 o 
  -1   9   2        2.93        1.95      0.17 o 
   0   9   2        5.55        3.63      0.32 o 
   1   9   2       32.13       34.99      0.80 o 
   2   9   2        9.92        8.82      0.76 o 
   3   9   2        3.88        3.60      0.33 o 
   4   9   2        0.01        0.06      0.16 o 
   0  10   2       16.97       16.86      0.47 o 
   1  10   2        0.31        0.21      0.15 o 
  -3  -9   3        4.58        4.38      0.40 o 
  -2  -9   3        4.52        4.56      0.32 o 
  -1  -9   3        4.57        6.16      0.34 o 
   0  -9   3        0.54        0.20      0.22 o 
   1  -9   3        0.33        0.35      0.19 o 
   2  -9   3        4.95        5.09      0.27 o 
   3  -9   3       11.40       14.61      0.77 o 
  -4  -8   3        0.10        0.19      0.20 o 
  -3  -8   3        0.04        0.38      0.21 o 
  -2  -8   3       41.42       37.24      0.78 o 
  -1  -8   3        1.69        0.87      0.19 o 
   0  -8   3       22.26       19.29      0.77 o 
   1  -8   3       33.06       32.29      0.91 o 
   2  -8   3       72.94       79.18      1.29 o 
   3  -8   3        1.83        1.15      0.18 o 
   4  -8   3        6.69        8.56      0.35 o 
  -4  -7   3       17.95       15.53      0.51 o 
  -3  -7   3       13.76       12.19      0.37 o 
  -2  -7   3      131.11      122.91      1.66 o 
  -1  -7   3        0.41        0.51      0.15 o 
   0  -7   3       44.16       44.52      0.73 o 
   1  -7   3      182.76      168.72      3.41 o 
   2  -7   3       37.87       34.01      0.74 o 
   3  -7   3        0.11        0.16      0.21 o 
   4  -7   3        2.90        2.39      0.17 o 
   5  -7   3       17.98       18.47      0.40 o 
  -4  -6   3        0.92        1.14      0.14 o 
  -3  -6   3        6.20        6.82      0.25 o 
  -2  -6   3       10.00       14.71      0.40 o 
  -1  -6   3       72.83       68.43      1.00 o 
   0  -6   3      109.69      111.08      4.06 o 
   1  -6   3       17.43       14.52      0.90 o 
   2  -6   3       11.21        9.56      0.35 o 
   3  -6   3       24.34       28.32      0.74 o 
   4  -6   3        2.75        3.54      0.59 o 
   5  -6   3       20.79       22.43      0.75 o 
   6  -6   3        8.64        8.22      0.61 o 
  -5  -5   3       84.67       85.97      2.49 o 
  -4  -5   3      208.11      202.25      2.92 o 
  -3  -5   3       58.24       54.51      1.39 o 
  -2  -5   3        0.38        0.09      0.19 o 
  -1  -5   3      459.43      493.71     14.18 o 
   0  -5   3        8.59        8.62      0.81 o 
   1  -5   3      130.62      137.99      3.08 o 
   2  -5   3        6.81        5.61      0.30 o 
   3  -5   3       13.08       13.78      0.57 o 
   4  -5   3       39.46       39.22      1.21 o 
   5  -5   3        0.09        0.03      0.14 o 
   6  -5   3        2.66        2.49      0.16 o 
   7  -5   3        2.93        2.78      0.29 o 
  -6  -4   3       30.03       27.94      0.76 o 
  -5  -4   3       85.56       87.75      1.88 o 
  -4  -4   3        7.78        4.57      0.24 o 
  -3  -4   3      159.84      168.13      3.40 o 
  -2  -4   3       40.06       41.03      1.01 o 
  -1  -4   3     1429.38     1772.24     49.00 o 
   0  -4   3      503.69      522.25     14.46 o 
   1  -4   3      167.60      189.77      5.91 o 
   2  -4   3        0.16        1.69      0.15 o 
   3  -4   3       13.48        9.42      0.41 o 
   4  -4   3       30.27       37.34      1.28 o 
   5  -4   3        9.95       10.10      0.51 o 
   6  -4   3        1.53        1.60      0.20 o 
   7  -4   3        0.87        1.03      0.12 o 
  -7  -3   3        2.94        2.99      0.33 o 
  -6  -3   3       82.32       81.69      1.37 o 
  -5  -3   3       24.63       25.51      0.60 o 
  -4  -3   3        0.00        0.29      0.27 o 
  -3  -3   3       13.79       15.90      0.52 o 
  -2  -3   3      104.77      124.16      2.31 o 
  -1  -3   3       13.98       14.88      0.71 o 
   0  -3   3        9.11        3.98      0.30 o 
   1  -3   3      143.44      125.18      3.70 o 
   3  -3   3      297.37      325.41      6.88 o 
   4  -3   3        3.92        5.58      0.30 o 
   5  -3   3       27.89       28.82      0.41 o 
   6  -3   3       15.50       16.14      0.30 o 
   7  -3   3        1.42        1.24      0.10 o 
   8  -3   3        7.32        7.16      0.29 o 
  -7  -2   3        5.48        4.22      0.24 o 
  -6  -2   3       79.26       77.05      1.19 o 
  -5  -2   3        9.51        9.25      0.27 o 
  -4  -2   3        7.58        6.21      0.69 o 
  -3  -2   3       94.31       81.05      1.53 o 
  -2  -2   3        0.48        1.11      0.72 o 
  -1  -2   3        0.04        0.66      0.15 o 
   0  -2   3       22.62       29.06      0.94 o 
   1  -2   3      160.45      137.34      4.09 o 
   2  -2   3       84.80      120.57      3.38 o 
   3  -2   3      492.97      508.79     10.69 o 
   4  -2   3        2.56        4.59      0.26 o 
   5  -2   3        5.97        4.80      0.23 o 
   6  -2   3       24.40       21.64      0.34 o 
   7  -2   3       43.05       46.78      0.63 o 
   8  -2   3        0.99        0.76      0.09 o 
  -7  -1   3        6.87        5.46      0.22 o 
  -6  -1   3        8.62        7.41      0.27 o 
  -5  -1   3       18.69       17.83      0.36 o 
  -4  -1   3      179.97      174.64      4.98 o 
  -3  -1   3      132.09      135.78      2.41 o 
  -2  -1   3       15.90       25.63      0.96 o 
  -1  -1   3      424.44      424.16     11.85 o 
   0  -1   3       22.95       23.90      0.88 o 
   1  -1   3     3930.61     3567.63    142.18 o 
   2  -1   3     2151.28     1967.29     37.13 o 
   3  -1   3       50.98       61.73      1.77 o 
   4  -1   3      130.01      141.28      3.97 o 
   5  -1   3        0.03        0.08      0.08 o 
   6  -1   3       55.28       55.76      0.64 o 
   7  -1   3       12.93       12.61      0.35 o 
   8  -1   3        1.69        1.32      0.12 o 
  -7   0   3        0.55        0.41      0.09 o 
  -6   0   3       16.87       16.98      0.41 o 
  -5   0   3       47.47       48.49      0.74 o 
  -4   0   3        0.08        0.54      0.20 o 
  -3   0   3      281.23      346.01      9.59 o 
  -2   0   3      795.53     1009.83     27.68 o 
  -1   0   3     7987.93     8099.41    221.15 o 
   0   0   3      163.79      183.78      5.09 o 
   1   0   3      862.94      786.18     21.50 o 
   2   0   3     1417.12     1450.91     58.23 o 
   3   0   3      497.63      530.25     15.80 o 
   4   0   3        0.48        0.97      0.11 o 
   5   0   3        3.90        5.16      0.21 o 
   6   0   3        4.42        4.97      0.37 o 
   7   0   3        0.11        0.23      0.10 o 
   8   0   3        0.13        0.06      0.08 o 
  -7   1   3        0.37        0.23      0.08 o 
  -6   1   3        6.76        7.19      0.26 o 
  -5   1   3       12.72       13.13      0.50 o 
  -4   1   3       80.83       96.24      2.72 o 
  -3   1   3      174.76      216.07      5.97 o 
  -2   1   3       41.36       54.33      1.55 o 
  -1   1   3     9141.73     8278.48    171.17 o 
   0   1   3      688.20      724.39     12.93 o 
   1   1   3      586.57      571.09     13.35 o 
   2   1   3     6007.91     4715.27     89.76 o 
   3   1   3      508.05      584.07     15.99 o 
   4   1   3        0.66        1.63      0.10 o 
   5   1   3        0.10        0.08      0.06 o 
   6   1   3       39.20       41.80      0.66 o 
   7   1   3       13.64       14.25      0.35 o 
   8   1   3        4.23        3.71      0.17 o 
  -7   2   3        1.33        1.12      0.09 o 
  -6   2   3       13.88       15.37      0.34 o 
  -5   2   3       51.64       56.60      0.81 o 
  -4   2   3      150.58      141.77      3.98 o 
  -3   2   3      187.86      210.23      5.84 o 
  -2   2   3      243.39      297.27      8.20 o 
  -1   2   3       14.06       34.03      0.68 o 
   0   2   3     3322.70     3385.71     60.00 o 
   1   2   3        8.00       13.23      0.53 o 
   2   2   3      119.49      136.58      6.56 o 
   3   2   3     1132.92     1150.81     24.10 o 
   4   2   3        0.54        2.97      0.35 o 
   5   2   3        1.48        0.77      0.34 o 
   6   2   3        0.99        0.40      0.12 o 
   7   2   3        1.06        0.69      0.10 o 
   8   2   3        0.86        0.65      0.10 o 
  -7   3   3        0.02        0.10      0.05 o 
  -6   3   3        3.35        3.31      0.16 o 
  -5   3   3      106.13      103.85      1.22 o 
  -4   3   3       22.70       22.65      0.63 o 
  -3   3   3       44.85       38.52      1.58 o 
  -2   3   3       20.05       17.96      0.66 o 
  -1   3   3      585.40      626.71     14.86 o 
   0   3   3       59.53       62.88      1.63 o 
   1   3   3      121.55       98.41      2.44 o 
   2   3   3        0.22        1.07      0.16 o 
   3   3   3      530.71      490.75     11.54 o 
   4   3   3       11.45        9.39      0.26 o 
   5   3   3        9.88       12.34      0.86 o 
   6   3   3        2.67        3.58      0.46 o 
   7   3   3       12.99       11.97      0.79 o 
   8   3   3        0.56        0.84      0.25 o 
  -6   4   3        9.56       10.11      0.31 o 
  -5   4   3       39.24       38.68      0.64 o 
  -4   4   3       44.42       39.46      0.75 o 
  -3   4   3        0.32        0.25      0.07 o 
  -2   4   3       16.22       15.98      0.45 o 
  -1   4   3       37.08       36.00      1.05 o 
   0   4   3       19.59       17.96      0.66 o 
   1   4   3      131.07      116.07      2.90 o 
   2   4   3       83.43       81.67      2.13 o 
   3   4   3       15.98       16.20      0.71 o 
   5   4   3       14.20       14.67      0.54 o 
   6   4   3        0.22        0.25      0.22 o 
  -6   5   3        2.25        2.91      0.18 o 
  -5   5   3       20.88       20.99      0.60 o 
  -4   5   3       20.98       19.44      0.41 o 
  -3   5   3       28.26       27.03      0.48 o 
  -2   5   3       13.31       14.11      1.61 o 
  -1   5   3      366.80      379.50      7.55 o 
   0   5   3       90.23       86.06      2.28 o 
   1   5   3        0.10        0.12      0.09 o 
   2   5   3      162.84      155.55      3.17 o 
   3   5   3       85.58       95.37      2.11 o 
   4   5   3       75.48       75.37      1.42 o 
   5   5   3       10.89        8.82      0.52 o 
   6   5   3       31.15       32.11      1.36 o 
  -5   6   3        0.00        0.00      0.07 o 
  -4   6   3        9.62        9.62      0.36 o 
  -3   6   3       24.36       25.90      0.47 o 
  -2   6   3      156.08      143.69      1.59 o 
  -1   6   3      161.15      140.31      2.94 o 
   0   6   3       47.68       53.39      1.81 o 
   1   6   3        1.78        2.26      0.21 o 
   2   6   3       88.91       73.65      1.44 o 
   3   6   3        4.95        4.11      0.22 o 
   4   6   3       20.97       19.80      0.70 o 
   5   6   3        7.53        7.39      0.32 o 
  -5   7   3        2.92        3.82      0.21 o 
  -4   7   3        3.29        2.82      0.20 o 
  -3   7   3        3.09        2.64      0.14 o 
  -2   7   3       24.43       20.34      0.42 o 
  -1   7   3       31.86       25.81      0.57 o 
   0   7   3       25.62       23.39      1.14 o 
   1   7   3       69.23       71.92      1.14 o 
   2   7   3      216.64      211.86      2.81 o 
   3   7   3      474.09      515.20      7.32 o 
   4   7   3        1.80        2.34      0.23 o 
   5   7   3        0.50        0.30      0.21 o 
  -4   8   3        0.32        0.56      0.13 o 
  -3   8   3        0.06        0.39      0.08 o 
  -2   8   3        1.36        1.09      0.16 o 
  -1   8   3        5.78        5.59      0.22 o 
   0   8   3       18.95       19.57      0.73 o 
   1   8   3        6.08        5.01      0.24 o 
   2   8   3        5.05        4.58      0.20 o 
   3   8   3       10.62       12.85      0.52 o 
   4   8   3        0.31        0.63      0.33 o 
   5   8   3        4.10        4.00      0.36 o 
  -2   9   3        0.54        0.38      0.14 o 
  -1   9   3        5.11        5.44      0.33 o 
   0   9   3        6.96        6.93      0.57 o 
   1   9   3        0.04        0.01      0.16 o 
   2   9   3        9.30       11.29      0.44 o 
   3   9   3        0.87        1.16      0.32 o 
   4   9   3       11.98       12.20      0.58 o 
  -1  -9   4       10.64       11.26      0.42 o 
   0  -9   4        1.04        1.47      0.26 o 
   1  -9   4       11.83       12.35      0.45 o 
   2  -9   4        1.30        1.40      0.19 o 
   3  -9   4        2.70        3.32      0.42 o 
  -4  -8   4        0.08        0.05      0.09 o 
  -3  -8   4        0.39        0.74      0.20 o 
  -2  -8   4        7.55        4.86      0.22 o 
  -1  -8   4       17.46       15.41      0.46 o 
   0  -8   4        9.98        9.75      0.35 o 
   1  -8   4       10.13        9.26      0.40 o 
   2  -8   4        1.63        2.41      0.43 o 
   3  -8   4        3.55        3.68      0.20 o 
   4  -8   4        0.08        0.15      0.08 o 
  -5  -7   4        1.41        1.43      0.11 o 
  -4  -7   4        2.64        2.87      0.18 o 
  -3  -7   4        1.60        1.34      0.12 o 
  -2  -7   4        5.73        5.68      0.25 o 
  -1  -7   4      252.19      249.22      3.14 o 
   0  -7   4       37.94       38.69      1.08 o 
   1  -7   4       13.52        9.96      0.47 o 
   2  -7   4      521.75      506.14      8.23 o 
   3  -7   4      106.14      104.92      1.71 o 
   4  -7   4        0.02       -0.03      0.05 o 
   5  -7   4        1.47        2.17      0.45 o 
  -5  -6   4       17.52       17.70      0.45 o 
  -4  -6   4       36.12       35.40      1.72 o 
  -3  -6   4      219.85      205.25      2.98 o 
  -2  -6   4       27.49       26.26      0.56 o 
  -1  -6   4        8.65        9.16      0.36 o 
   0  -6   4       15.37       18.65      0.45 o 
   1  -6   4      117.27      114.40      2.52 o 
   2  -6   4       42.14       35.24      0.89 o 
   3  -6   4       92.95       85.85      1.67 o 
   4  -6   4        4.57        4.92      0.23 o 
   5  -6   4        0.19        0.17      0.18 o 
   6  -6   4       18.05       16.65      0.78 o 
  -6  -5   4        4.48        6.56      0.44 o 
  -5  -5   4        0.09        0.31      0.08 o 
  -4  -5   4       43.42       41.55      0.81 o 
  -3  -5   4        0.09        0.22      0.18 o 
  -2  -5   4       41.70       46.76      1.18 o 
  -1  -5   4       60.86       60.59      1.32 o 
   0  -5   4        0.30        0.08      0.20 o 
   1  -5   4      224.03      210.52      4.78 o 
   2  -5   4      203.65      178.70      5.93 o 
   3  -5   4       50.98       47.81      1.67 o 
   4  -5   4        0.07        1.36      0.43 o 
   5  -5   4       10.69       10.58      0.41 o 
   6  -5   4        8.89        7.65      0.37 o 
   7  -5   4        0.07        0.25      0.07 o 
  -6  -4   4        0.12        0.06      0.07 o 
  -5  -4   4       18.55       17.42      0.90 o 
  -4  -4   4       35.43       38.86      0.97 o 
  -3  -4   4       12.25       14.08      1.33 o 
  -2  -4   4       18.83       29.90      0.81 o 
  -1  -4   4        1.92        1.59      0.32 o 
   0  -4   4      111.02      116.62      2.14 o 
   1  -4   4       44.18       44.56      1.21 o 
   2  -4   4       15.62       16.20      0.64 o 
   3  -4   4        2.21        2.11      0.18 o 
   4  -4   4       20.61       16.93      0.63 o 
   5  -4   4        2.01        1.23      0.12 o 
   6  -4   4        5.57        5.10      0.20 o 
   7  -4   4        0.01        0.05      0.07 o 
  -7  -3   4        0.61        0.48      0.08 o 
  -6  -3   4        2.27        2.31      0.17 o 
  -5  -3   4      145.80      144.42      2.19 o 
  -4  -3   4        0.00        0.64      0.21 o 
  -3  -3   4       25.79       24.03      0.80 o 
  -2  -3   4      640.18      688.11     11.24 o 
  -1  -3   4      113.97      121.03      3.62 o 
   0  -3   4      280.11      288.59      4.82 o 
   1  -3   4        0.18        0.20      0.27 o 
   3  -3   4       17.79       24.36      0.87 o 
   4  -3   4        0.33        0.81      0.25 o 
   5  -3   4        0.43        0.09      0.06 o 
   6  -3   4       14.39       16.68      0.33 o 
   7  -3   4        3.35        3.33      0.14 o 
   8  -3   4        0.04        0.09      0.08 o 
  -7  -2   4        6.55        6.11      0.21 o 
  -6  -2   4       16.43       17.73      0.40 o 
  -5  -2   4      164.69      151.66      2.06 o 
  -4  -2   4        3.12        2.81      0.24 o 
  -3  -2   4       86.72       92.62      2.82 o 
  -2  -2   4        2.32        6.40      0.28 o 
  -1  -2   4       24.98       29.81      0.72 o 
   0  -2   4       54.76       63.15      2.01 o 
   1  -2   4        6.98        8.56      0.54 o 
   2  -2   4     1239.06     1430.03     27.03 o 
   3  -2   4       46.85       50.59      0.92 o 
   4  -2   4        8.74       11.46      0.61 o 
   5  -2   4       13.91       16.86      0.67 o 
   6  -2   4       10.54        9.46      0.33 o 
   7  -2   4        9.49       10.03      0.24 o 
   8  -2   4        0.25        0.06      0.08 o 
  -7  -1   4        0.01        0.08      0.06 o 
  -6  -1   4       53.32       51.73      0.85 o 
  -5  -1   4       41.88       44.67      0.79 o 
  -4  -1   4       43.60       44.57      1.44 o 
  -3  -1   4       37.74       46.53      1.04 o 
  -2  -1   4        0.83        0.06      0.10 o 
  -1  -1   4        2.02        2.01      0.29 o 
   0  -1   4     1079.82     1059.94     29.32 o 
   1  -1   4       19.96       14.05      0.39 o 
   2  -1   4     1484.59     1510.40     37.78 o 
   3  -1   4     1428.77     1412.54     26.63 o 
   4  -1   4        0.84        1.10      0.12 o 
   5  -1   4       40.91       41.62      1.13 o 
   6  -1   4      154.34      171.37      1.65 o 
   7  -1   4        0.02        0.12      0.11 o 
   8  -1   4        0.05        0.20      0.08 o 
  -7   0   4        0.00       -0.02      0.06 o 
  -6   0   4        0.00        0.00      0.07 o 
  -5   0   4        0.85        0.93      0.11 o 
  -4   0   4       18.15       17.94      0.88 o 
  -3   0   4       43.71       35.52      1.30 o 
  -2   0   4       15.09       20.68      0.71 o 
  -1   0   4        6.84       14.82      0.73 o 
   0   0   4      239.42      249.36      7.10 o 
   1   0   4       92.26       86.14      1.73 o 
   2   0   4      187.50      205.53      6.65 o 
   3   0   4       12.97       10.76      0.77 o 
   4   0   4        0.13        0.21      0.07 o 
   5   0   4       11.34       11.42      0.38 o 
   6   0   4      102.80      113.75      1.27 o 
   7   0   4       11.36       12.30      0.40 o 
   8   0   4        1.45        1.11      0.13 o 
  -7   1   4        0.19        0.09      0.05 o 
  -6   1   4        0.20        0.19      0.08 o 
  -5   1   4       34.20       32.27      0.64 o 
  -4   1   4        2.36        1.87      0.40 o 
  -3   1   4       18.36       17.76      0.90 o 
  -2   1   4        2.37        0.49      0.20 o 
  -1   1   4      184.36      211.02      5.88 o 
   0   1   4        0.32        2.34      0.14 o 
   1   1   4      309.67      260.75      6.17 o 
   2   1   4      154.02      169.09      4.81 o 
   3   1   4     1333.13     1387.41     27.11 o 
   4   1   4      259.43      290.41      5.63 o 
   5   1   4        0.18        0.41      0.08 o 
   6   1   4        0.29        0.20      0.13 o 
   7   1   4        0.05        0.07      0.10 o 
   8   1   4        1.58        1.38      0.11 o 
  -7   2   4        0.02        0.07      0.05 o 
  -6   2   4       10.26       11.07      0.33 o 
  -5   2   4       27.20       24.74      0.47 o 
  -4   2   4       60.05       63.15      2.01 o 
  -3   2   4        8.56        8.06      0.33 o 
  -2   2   4     1046.65     1157.84     44.99 o 
  -1   2   4      124.74      180.54      3.36 o 
   0   2   4      115.20      110.17      2.17 o 
   1   2   4       25.23       20.89      0.75 o 
   2   2   4       49.87       60.41      1.66 o 
   3   2   4       30.24       37.34      0.86 o 
   4   2   4        9.08        7.89      0.25 o 
   5   2   4        0.08        0.15      0.06 o 
   6   2   4        1.54        1.96      0.14 o 
   7   2   4       10.29        8.18      0.31 o 
   8   2   4        3.03        3.31      0.16 o 
  -7   3   4        1.70        1.37      0.12 o 
  -6   3   4       12.88       11.32      0.30 o 
  -5   3   4       16.96       17.58      0.37 o 
  -4   3   4       57.44       54.04      0.68 o 
  -3   3   4       23.85       22.87      0.54 o 
  -2   3   4        0.46        0.89      0.17 o 
  -1   3   4      184.07      181.66      4.38 o 
   0   3   4      418.72      410.84      9.96 o 
   1   3   4       72.30       72.21      1.88 o 
   2   3   4      138.01      166.14      4.24 o 
   3   3   4      145.71      143.11      3.58 o 
   4   3   4        4.81        3.79      0.16 o 
   5   3   4        0.40        0.22      0.12 o 
   6   3   4        3.70        2.48      0.21 o 
   7   3   4        1.51        1.20      0.16 o 
   8   3   4        0.14        0.08      0.15 o 
  -6   4   4        1.13        1.22      0.20 o 
  -5   4   4       12.11       13.40      0.39 o 
  -4   4   4        7.92        5.40      0.24 o 
  -3   4   4       13.71       14.22      0.54 o 
  -2   4   4      153.31      146.29      3.04 o 
  -1   4   4       60.56       51.31      2.66 o 
   0   4   4       48.72       66.91      2.03 o 
   1   4   4       55.16       56.86      1.69 o 
   2   4   4       29.34       30.67      1.14 o 
   3   4   4        0.41        2.47      0.45 o 
   4   4   4        2.66        1.05      0.08 o 
   5   4   4        1.00        1.63      0.12 o 
   6   4   4       51.15       49.53      0.84 o 
   7   4   4        1.95        1.91      0.32 o 
  -6   5   4        0.00        0.09      0.11 o 
  -5   5   4        0.83        0.46      0.18 o 
  -4   5   4        0.29        0.22      0.09 o 
  -3   5   4        7.50        6.07      0.23 o 
  -2   5   4        1.87        0.58      0.10 o 
  -1   5   4        8.77        9.81      0.50 o 
   0   5   4       14.79       17.25      0.89 o 
   1   5   4        3.40        3.97      0.37 o 
   2   5   4       16.75       16.38      0.52 o 
   3   5   4        0.01       -0.03      0.10 o 
   4   5   4        4.70        4.35      0.15 o 
   5   5   4        4.47        4.66      0.19 o 
   6   5   4       11.39       10.53      0.43 o 
  -5   6   4        0.00        0.08      0.13 o 
  -4   6   4        2.06        2.11      0.20 o 
  -3   6   4        6.65        9.01      0.28 o 
  -2   6   4        0.45        0.61      0.12 o 
  -1   6   4       10.78       10.94      0.34 o 
   0   6   4        4.79        5.35      0.47 o 
   1   6   4        1.12        0.61      0.14 o 
   2   6   4        1.11        2.37      0.25 o 
   3   6   4      179.73      177.60      2.78 o 
   4   6   4        0.11        0.09      0.11 o 
   5   6   4        1.77        1.77      0.12 o 
   6   6   4        0.03        0.31      0.33 o 
  -4   7   4        2.71        2.59      0.18 o 
  -3   7   4        0.25        0.10      0.07 o 
  -2   7   4       16.81       15.58      0.38 o 
  -1   7   4        7.51        7.78      0.24 o 
   0   7   4       70.32       66.54      1.75 o 
   1   7   4       10.57       11.22      0.41 o 
   2   7   4        0.79        1.03      0.18 o 
   3   7   4        0.66        2.13      0.24 o 
   4   7   4       39.52       42.79      0.75 o 
   5   7   4        1.96        2.29      0.23 o 
   6   7   4        0.98        1.02      0.28 o 
  -3   8   4        4.53        3.78      0.19 o 
  -2   8   4       22.50       24.62      0.45 o 
  -1   8   4        1.73        1.28      0.13 o 
   0   8   4        0.11        0.19      0.27 o 
   1   8   4        2.58        2.77      0.18 o 
   2   8   4       53.76       58.01      1.09 o 
   3   8   4       10.78       12.76      0.39 o 
   4   8   4        0.71        1.90      0.89 o 
   5   8   4       17.19       18.75      0.79 o 
  -2   9   4        8.79       10.09      0.55 o 
  -1   9   4        0.72        0.62      0.16 o 
   0   9   4        2.38        2.83      0.34 o 
   1   9   4        1.07        0.81      0.18 o 
   2   9   4        1.02        1.44      0.32 o 
   3   9   4        0.01        0.03      0.23 o 
  -1  -9   5       10.23       10.29      0.25 o 
   0  -9   5        5.16        5.11      0.47 o 
   1  -9   5        0.05        0.00      0.16 o 
   2  -9   5        4.37        3.08      0.42 o 
  -3  -8   5       14.96       16.03      0.36 o 
  -2  -8   5        3.31        4.92      0.23 o 
  -1  -8   5        0.08        0.00      0.20 o 
   0  -8   5       32.45       33.69      0.67 o 
   1  -8   5        3.05        4.32      0.45 o 
   2  -8   5       20.17       21.44      0.95 o 
   3  -8   5        3.42        3.59      0.28 o 
   4  -8   5        0.03        0.23      0.08 o 
  -4  -7   5        0.99        0.84      0.08 o 
  -3  -7   5        6.01        5.68      0.25 o 
  -2  -7   5       15.98       19.53      0.48 o 
  -1  -7   5        1.52        1.49      0.19 o 
   0  -7   5        9.52       11.23      0.42 o 
   1  -7   5       15.31       14.88      0.67 o 
   2  -7   5        1.27        1.03      0.42 o 
   3  -7   5       24.25       26.58      0.75 o 
   4  -7   5        0.42        0.30      0.06 o 
   5  -7   5       10.57       10.96      0.33 o 
  -5  -6   5        0.72        0.67      0.07 o 
  -4  -6   5        0.04        0.20      0.07 o 
  -3  -6   5       16.18       16.56      0.43 o 
  -2  -6   5       71.90       60.96      1.34 o 
  -1  -6   5        1.53        1.33      0.17 o 
   0  -6   5        6.37        3.97      0.36 o 
   1  -6   5      351.47      321.58      6.00 o 
   2  -6   5       27.53       27.85      0.72 o 
   3  -6   5       73.30       76.61      1.28 o 
   4  -6   5        3.92        4.23      0.15 o 
   5  -6   5        7.48        7.07      0.40 o 
   6  -6   5        1.33        1.54      0.13 o 
  -6  -5   5       25.32       25.32      0.54 o 
  -5  -5   5       11.97       11.29      0.90 o 
  -4  -5   5       19.99       18.38      0.60 o 
  -3  -5   5       37.80       36.47      0.74 o 
  -2  -5   5        7.06        6.16      0.30 o 
  -1  -5   5        5.27        5.32      0.37 o 
   0  -5   5        1.14        3.48      1.46 o 
   1  -5   5       56.39       49.74      1.89 o 
   2  -5   5      221.09      221.85      5.17 o 
   3  -5   5       35.25       39.66      0.88 o 
   4  -5   5        0.36        0.58      0.16 o 
   5  -5   5        0.78        1.03      0.12 o 
   6  -5   5       11.63       12.37      0.36 o 
   7  -5   5        7.36        7.44      0.26 o 
  -6  -4   5       19.63       18.71      0.46 o 
  -5  -4   5        8.52        8.62      0.43 o 
  -4  -4   5        0.09        0.13      0.07 o 
  -3  -4   5      130.88      139.62      1.88 o 
  -2  -4   5      253.45      254.97      4.45 o 
  -1  -4   5       23.02       33.29      0.94 o 
   0  -4   5       77.27       68.38      1.42 o 
   1  -4   5        1.72        1.50      0.12 o 
   2  -4   5       57.67       56.83      1.96 o 
   3  -4   5        4.51        4.28      0.25 o 
   4  -4   5        9.13        9.23      0.40 o 
   5  -4   5       19.09       16.68      0.37 o 
   6  -4   5       26.60       24.34      0.44 o 
   7  -4   5        0.94        0.84      0.10 o 
  -6  -3   5        0.06        0.10      0.07 o 
  -5  -3   5        8.99       10.04      0.33 o 
  -4  -3   5        0.39        0.82      0.09 o 
  -3  -3   5        0.64        1.22      0.21 o 
  -2  -3   5      305.64      316.62      5.35 o 
  -1  -3   5       61.03       73.38      3.29 o 
   0  -3   5        2.21        6.74      0.23 o 
   1  -3   5       58.37       45.29      0.86 o 
   2  -3   5      178.00      247.81      8.14 o 
   3  -3   5       12.54        9.38      0.40 o 
   5  -3   5       52.89       51.43      0.66 o 
   6  -3   5        0.01        0.11      0.08 o 
   7  -3   5        0.12        0.04      0.06 o 
  -7  -2   5        2.81        2.73      0.12 o 
  -6  -2   5       78.64       79.93      1.20 o 
  -5  -2   5        0.04        0.51      0.22 o 
  -4  -2   5       16.27       14.79      0.29 o 
  -3  -2   5       44.54       51.46      1.43 o 
  -2  -2   5      306.78      343.06      5.81 o 
  -1  -2   5        2.65        4.30      0.25 o 
   0  -2   5      129.45      105.14      3.09 o 
   1  -2   5      243.57      223.16      6.82 o 
   2  -2   5        0.44        0.31      0.10 o 
   3  -2   5      118.16      134.51      2.28 o 
   4  -2   5        0.14        0.29      0.11 o 
   5  -2   5       10.22       10.09      0.31 o 
   6  -2   5       32.30       32.62      0.48 o 
   7  -2   5        3.02        3.28      0.25 o 
   8  -2   5        0.51        0.52      0.09 o 
  -7  -1   5        1.14        0.94      0.13 o 
  -6  -1   5        0.42        0.19      0.08 o 
  -5  -1   5       10.02       10.36      0.31 o 
  -4  -1   5       22.52       23.11      0.40 o 
  -3  -1   5        0.03        0.90      0.22 o 
  -2  -1   5      111.34       94.13      1.81 o 
  -1  -1   5       39.50       34.29      1.51 o 
   0  -1   5       20.06       16.78      0.63 o 
   1  -1   5      615.33      629.59     12.39 o 
   2  -1   5       16.54       16.64      0.40 o 
   3  -1   5      100.25      113.57      2.31 o 
   4  -1   5        0.00        0.56      0.10 o 
   5  -1   5       14.20       14.79      0.49 o 
   6  -1   5       55.55       60.43      0.73 o 
   7  -1   5       27.17       28.04      0.97 o 
   8  -1   5        1.73        1.81      0.13 o 
  -7   0   5        7.27        6.46      0.21 o 
  -6   0   5        0.32        0.14      0.09 o 
  -5   0   5       24.96       25.12      0.48 o 
  -4   0   5        0.04        0.16      0.09 o 
  -3   0   5      330.49      356.30     10.04 o 
  -2   0   5      886.76      930.44     25.69 o 
  -1   0   5      692.29      692.39     19.30 o 
   0   0   5      144.91      129.36      4.02 o 
   1   0   5      364.32      379.03      7.52 o 
   2   0   5     1710.34     1678.15     45.88 o 
   3   0   5      116.16      111.98      2.19 o 
   4   0   5       24.28       24.83      0.66 o 
   5   0   5       49.17       57.62      3.04 o 
   6   0   5       10.12       10.16      0.59 o 
   7   0   5        7.94        9.45      0.45 o 
   8   0   5        2.48        2.89      0.16 o 
  -7   1   5        1.55        1.57      0.15 o 
  -6   1   5       14.97       15.64      0.37 o 
  -5   1   5        1.12        1.37      0.12 o 
  -4   1   5       14.96       11.29      0.51 o 
  -3   1   5       63.01       70.63      2.45 o 
  -2   1   5       13.83        8.36      0.31 o 
  -1   1   5        0.00        0.37      0.22 o 
   0   1   5       30.96       38.83      1.38 o 
   1   1   5      165.33      170.23      4.06 o 
   2   1   5      600.15      699.73     16.42 o 
   3   1   5      972.48      998.99     19.03 o 
   4   1   5        6.15        6.79      0.26 o 
   5   1   5       62.79       64.32      3.92 o 
   6   1   5       56.12       57.22      0.84 o 
   7   1   5        8.34        8.18      0.32 o 
   8   1   5        2.34        2.62      0.15 o 
  -6   2   5        1.35        1.34      0.11 o 
  -5   2   5        2.95        3.61      0.30 o 
  -4   2   5        2.12        2.65      0.14 o 
  -3   2   5      127.31      139.45      4.36 o 
  -2   2   5     1624.25     1680.41     65.47 o 
  -1   2   5      115.64      123.30      2.44 o 
   0   2   5       49.73       39.77      1.24 o 
   1   2   5      221.16      230.25      5.67 o 
   2   2   5       86.56       83.14      2.20 o 
   3   2   5       49.47       55.25      1.58 o 
   4   2   5       22.17       25.76      0.58 o 
   5   2   5       25.34       27.22      0.71 o 
   6   2   5        2.78        1.35      0.11 o 
   7   2   5        0.23        0.38      0.10 o 
   8   2   5        2.57        1.85      0.12 o 
  -6   3   5        0.17        0.08      0.06 o 
  -5   3   5       28.55       25.80      0.49 o 
  -4   3   5       45.66       43.46      0.71 o 
  -2   3   5      109.99       93.82      3.14 o 
  -1   3   5       53.57       60.11      2.17 o 
   0   3   5       32.99       25.84      0.83 o 
   1   3   5      452.69      407.60      9.73 o 
   2   3   5       12.51        9.47      0.45 o 
   4   3   5        1.78        0.31      0.07 o 
   5   3   5       10.91       11.43      0.25 o 
   6   3   5       44.78       47.75      0.96 o 
   7   3   5        9.41        8.72      0.56 o 
   8   3   5        0.41        0.40      0.13 o 
  -6   4   5        0.12        0.24      0.14 o 
  -5   4   5        4.20        4.47      0.21 o 
  -4   4   5       24.56       25.63      0.63 o 
  -3   4   5        1.40        1.89      0.18 o 
  -2   4   5      104.25      103.08      2.17 o 
  -1   4   5      218.16      215.56      4.19 o 
   0   4   5        0.17        0.15      0.23 o 
   1   4   5        3.82        1.20      0.18 o 
   2   4   5      122.94      103.94      2.71 o 
   3   4   5       14.20       11.35      0.62 o 
   4   4   5       33.55       31.22      0.92 o 
   5   4   5        1.96        2.51      0.19 o 
   6   4   5        0.38        0.25      0.12 o 
   7   4   5        2.74        1.57      0.22 o 
  -5   5   5        2.52        3.04      0.23 o 
  -4   5   5       19.26       20.04      0.75 o 
  -3   5   5       13.49       13.69      0.37 o 
  -2   5   5       20.56       15.84      0.33 o 
  -1   5   5        9.15       12.85      0.45 o 
   0   5   5       29.27       35.60      1.33 o 
   1   5   5        0.42        0.21      0.11 o 
   2   5   5        4.38        5.00      0.48 o 
   3   5   5       45.31       39.89      2.19 o 
   4   5   5       17.85       18.33      0.29 o 
   5   5   5       30.85       27.27      0.40 o 
   6   5   5        6.79        5.91      0.26 o 
   7   5   5       15.74       15.18      1.07 o 
  -5   6   5        2.82        3.44      0.20 o 
  -4   6   5        0.39        0.48      0.15 o 
  -3   6   5       11.13       12.12      0.31 o 
  -2   6   5       64.82       69.90      0.93 o 
  -1   6   5       75.00       64.81      0.92 o 
   0   6   5        6.47        6.17      0.45 o 
   1   6   5       53.61       46.29      0.76 o 
   2   6   5       50.46       44.06      0.78 o 
   3   6   5        9.38        9.99      0.25 o 
   4   6   5       32.08       33.41      0.52 o 
   5   6   5        1.62        1.16      0.13 o 
   6   6   5        0.11        0.00      0.11 o 
  -4   7   5        0.98        0.58      0.15 o 
  -3   7   5        0.42        0.37      0.15 o 
  -2   7   5        1.73        1.36      0.18 o 
  -1   7   5       46.30       41.30      0.76 o 
   0   7   5        6.66        4.84      0.35 o 
   1   7   5       14.88       14.60      0.35 o 
   2   7   5       16.48       16.56      0.32 o 
   3   7   5      115.50      117.61      1.48 o 
   4   7   5       34.91       37.61      0.68 o 
   5   7   5        0.44        0.41      0.11 o 
   6   7   5        8.18       12.10      0.55 o 
  -3   8   5        5.74        6.05      0.25 o 
  -2   8   5       33.51       31.51      0.54 o 
  -1   8   5       51.35       49.99      0.81 o 
   0   8   5        5.19        4.45      0.38 o 
   1   8   5        6.40        5.96      0.60 o 
   2   8   5        5.27        5.99      0.47 o 
   3   8   5       52.22       50.86      0.85 o 
   4   8   5        0.15        0.06      0.20 o 
   5   8   5        1.18        1.74      0.20 o 
  -1   9   5        5.13        5.40      0.29 o 
   0   9   5        2.93        3.22      0.22 o 
   1   9   5        4.80        4.03      0.23 o 
   2   9   5       27.54       30.18      1.10 o 
   3   9   5        2.54        3.35      0.46 o 
   0  -9   6        2.63        2.55      0.40 o 
   1  -9   6        2.50        2.64      0.38 o 
   2  -9   6        1.31        1.45      0.15 o 
  -3  -8   6        4.13        3.36      0.67 o 
  -2  -8   6        1.06        0.70      0.08 o 
  -1  -8   6        0.16        0.72      0.31 o 
   0  -8   6        2.27        2.19      0.20 o 
   1  -8   6       12.12       11.80      0.49 o 
   2  -8   6        0.17        0.22      0.15 o 
   3  -8   6       15.23       18.16      0.62 o 
   4  -8   6        1.66        1.82      0.24 o 
  -4  -7   6        0.06        0.05      0.05 o 
  -3  -7   6       36.74       36.74      0.72 o 
  -2  -7   6        2.15        1.81      0.15 o 
  -1  -7   6        3.62        3.72      0.52 o 
   0  -7   6        7.95        5.61      0.24 o 
   1  -7   6        0.00       -0.13      0.21 o 
   2  -7   6       44.19       45.88      1.29 o 
   3  -7   6       21.01       20.14      0.65 o 
   4  -7   6       21.70       23.95      0.60 o 
   5  -7   6        1.46        2.26      0.14 o 
  -5  -6   6        1.02        1.02      0.07 o 
  -4  -6   6        0.85        1.10      0.10 o 
  -3  -6   6       47.83       41.62      0.70 o 
  -2  -6   6      182.69      175.64      2.94 o 
  -1  -6   6       24.42       22.41      0.68 o 
   0  -6   6      119.30      110.89      1.60 o 
   1  -6   6       69.06       59.02      1.02 o 
   2  -6   6      108.40      119.04      2.60 o 
   3  -6   6       28.14       28.54      0.63 o 
   4  -6   6        3.39        3.12      0.14 o 
   5  -6   6        0.56        0.73      0.08 o 
   6  -6   6        0.74        0.46      0.08 o 
  -5  -5   6        7.78        8.57      0.22 o 
  -4  -5   6        6.57        6.56      0.21 o 
  -3  -5   6      141.59      125.69      2.35 o 
  -2  -5   6        3.27        3.65      0.20 o 
  -1  -5   6       19.46       16.50      0.42 o 
   0  -5   6        0.94        1.48      0.31 o 
   2  -5   6       39.09       39.65      1.05 o 
   3  -5   6       17.72       18.43      0.47 o 
   4  -5   6        2.94        2.26      0.15 o 
   5  -5   6        1.02        0.90      0.12 o 
   6  -5   6        1.06        1.04      0.10 o 
   7  -5   6        4.28        4.45      0.19 o 
  -6  -4   6        1.07        1.24      0.10 o 
  -5  -4   6        0.02        0.01      0.05 o 
  -4  -4   6       42.12       46.09      0.83 o 
  -3  -4   6       69.01       69.31      0.96 o 
  -2  -4   6      363.68      370.68      6.21 o 
  -1  -4   6      247.89      253.95      4.46 o 
   0  -4   6      154.05      159.39      3.00 o 
   1  -4   6       22.84       29.39      0.80 o 
   2  -4   6       48.31       53.75      1.32 o 
   3  -4   6       71.87       75.04      2.56 o 
   4  -4   6        0.14        0.15      0.08 o 
   5  -4   6        0.16        0.03      0.12 o 
   6  -4   6        5.71        5.23      0.29 o 
   7  -4   6        0.98        0.91      0.10 o 
  -6  -3   6        0.15        0.07      0.06 o 
  -5  -3   6       15.00       16.28      0.33 o 
  -4  -3   6        0.08        0.08      0.06 o 
  -3  -3   6       18.15       20.97      0.41 o 
  -2  -3   6        6.20        5.72      0.39 o 
  -1  -3   6       29.27       35.43      0.95 o 
   0  -3   6       66.65       66.91      1.21 o 
   1  -3   6       44.98       39.81      0.76 o 
   2  -3   6        1.99        3.98      0.23 o 
   3  -3   6       44.90       36.47      1.28 o 
   5  -3   6        1.13        1.73      0.12 o 
   6  -3   6        6.78        7.41      0.21 o 
   7  -3   6        3.08        2.42      0.16 o 
  -6  -2   6       15.19       16.20      0.36 o 
  -5  -2   6       61.89       57.87      0.95 o 
  -4  -2   6       55.29       52.65      0.69 o 
  -3  -2   6       33.95       39.48      1.35 o 
  -2  -2   6      110.74      121.44      2.25 o 
  -1  -2   6       55.18       48.79      1.06 o 
   0  -2   6        5.88        8.76      0.30 o 
   1  -2   6       17.21       15.85      0.40 o 
   2  -2   6        3.10        1.91      0.12 o 
   3  -2   6       11.68       10.91      0.46 o 
   4  -2   6        5.88        4.29      0.22 o 
   5  -2   6      107.88       97.04      1.23 o 
   6  -2   6       16.83       17.36      0.30 o 
   7  -2   6        0.06        0.07      0.09 o 
   8  -2   6        2.25        2.10      0.12 o 
  -6  -1   6        3.53        3.08      0.15 o 
  -5  -1   6       15.12       14.09      0.48 o 
  -4  -1   6      135.02      123.64      1.33 o 
  -3  -1   6       46.29       43.27      1.44 o 
  -2  -1   6        0.14        0.48      0.22 o 
  -1  -1   6       58.56       54.37      1.97 o 
   0  -1   6      159.07      173.73      5.39 o 
   1  -1   6      195.59      171.08      5.37 o 
   2  -1   6      136.79      113.94      3.22 o 
   3  -1   6      697.85      737.28     13.96 o 
   4  -1   6       77.02       70.17      1.50 o 
   5  -1   6       24.66       22.73      0.38 o 
   6  -1   6       46.70       50.39      0.65 o 
   7  -1   6        0.99        1.24      0.12 o 
   8  -1   6        0.89        0.58      0.09 o 
  -6   0   6       18.67       19.64      0.47 o 
  -5   0   6        5.03        4.75      0.22 o 
  -4   0   6       42.19       36.30      0.60 o 
  -3   0   6        9.53        8.16      0.61 o 
  -2   0   6      574.10      598.96     16.77 o 
  -1   0   6      307.91      340.08      7.21 o 
   0   0   6       15.26        9.48      0.60 o 
   1   0   6      419.89      455.34     12.52 o 
   2   0   6       65.45       83.63      2.38 o 
   3   0   6      225.36      208.95      5.82 o 
   4   0   6      316.42      321.38      6.34 o 
   5   0   6        4.30        4.60      0.59 o 
   6   0   6        4.06        4.03      0.26 o 
   7   0   6        0.22        0.59      0.11 o 
   8   0   6        2.83        2.65      0.14 o 
  -6   1   6        1.35        2.00      0.13 o 
  -5   1   6        3.41        4.04      0.19 o 
  -4   1   6        0.00        0.05      0.12 o 
  -3   1   6       69.37       78.99      2.86 o 
  -2   1   6      172.74      170.60      4.95 o 
  -1   1   6        0.55        0.95      0.10 o 
   0   1   6        2.64        1.17      0.32 o 
   2   1   6      433.68      385.79     10.62 o 
   3   1   6      127.23      124.01      3.48 o 
   4   1   6      157.29      131.25      2.67 o 
   5   1   6        2.06        1.31      0.11 o 
   6   1   6       28.29       27.09      0.55 o 
   7   1   6        0.19        0.13      0.10 o 
   8   1   6        1.90        1.75      0.11 o 
  -6   2   6        8.24        9.66      0.41 o 
  -5   2   6        5.15        5.00      0.29 o 
  -4   2   6       76.24       70.87      1.21 o 
  -3   2   6      141.03      143.96      2.55 o 
  -2   2   6      540.33      540.03     11.58 o 
  -1   2   6      999.83      933.78     30.38 o 
   0   2   6        0.36        0.29      0.13 o 
   1   2   6       86.56      135.42      3.34 o 
   2   2   6      223.99      282.14      6.85 o 
   3   2   6       69.76       73.90      2.11 o 
   4   2   6      100.39      105.58      2.98 o 
   5   2   6        0.68        1.11      0.20 o 
   6   2   6        1.62        2.18      0.13 o 
   7   2   6        0.22        0.04      0.09 o 
   8   2   6        2.53        2.72      0.13 o 
  -6   3   6        0.81        0.53      0.09 o 
  -5   3   6        0.31        0.05      0.09 o 
  -4   3   6       24.45       23.49      0.48 o 
  -3   3   6       25.69       22.70      0.46 o 
  -2   3   6      200.83      220.02      7.23 o 
  -1   3   6        1.04        0.29      0.08 o 
   0   3   6      106.75      112.03      4.28 o 
   1   3   6      114.09      136.28      3.53 o 
   2   3   6     1145.31     1232.27     28.84 o 
   4   3   6        0.26        0.94      0.11 o 
   5   3   6        6.62        4.08      0.21 o 
   6   3   6        2.90        1.97      0.21 o 
   7   3   6        2.64        1.84      0.14 o 
   8   3   6        0.17        0.19      0.19 o 
  -6   4   6        0.91        0.72      0.23 o 
  -5   4   6        0.30        1.08      0.22 o 
  -4   4   6       17.34       16.24      0.78 o 
  -3   4   6      224.94      201.04      2.50 o 
  -2   4   6        5.96        5.18      0.29 o 
  -1   4   6       54.39       49.24      1.20 o 
   0   4   6       24.48       29.53      0.94 o 
   1   4   6       44.61       46.95      1.58 o 
   2   4   6        7.18        8.73      0.51 o 
   4   4   6       15.09       14.70      0.43 o 
   5   4   6        0.59        0.59      0.16 o 
   6   4   6       23.77       18.47      0.35 o 
   7   4   6        3.79        3.79      0.25 o 
  -5   5   6        2.11        3.01      0.24 o 
  -4   5   6        6.42        7.07      0.32 o 
  -3   5   6       40.80       42.35      0.80 o 
  -2   5   6        0.11        0.12      0.07 o 
  -1   5   6        2.57        1.79      0.13 o 
   0   5   6        0.80        0.47      0.25 o 
   1   5   6       51.03       43.88      1.57 o 
   2   5   6       14.69       10.88      0.69 o 
   3   5   6        2.08        2.46      0.19 o 
   4   5   6       25.59       19.95      0.44 o 
   5   5   6       28.75       28.07      0.44 o 
   6   5   6        4.76        3.82      0.20 o 
   7   5   6        0.07        0.56      0.18 o 
  -4   6   6        4.12        5.74      0.25 o 
  -3   6   6        7.38        6.92      0.67 o 
  -2   6   6       18.70       17.61      0.40 o 
  -1   6   6       33.07       32.20      0.60 o 
   0   6   6       11.75        9.58      0.28 o 
   1   6   6       34.26       32.72      0.83 o 
   2   6   6       23.12       23.85      0.47 o 
   3   6   6        0.28        0.35      0.13 o 
   4   6   6        0.67        0.69      0.10 o 
   5   6   6        7.60        9.88      0.23 o 
   6   6   6        0.56        0.19      0.14 o 
  -4   7   6        5.36        6.34      0.22 o 
  -3   7   6        0.65        0.82      0.15 o 
  -2   7   6        1.99        1.88      0.14 o 
  -1   7   6        0.14        0.05      0.10 o 
   0   7   6       64.75       59.68      1.46 o 
   1   7   6      132.23      125.01      2.15 o 
   2   7   6       89.61       92.63      1.16 o 
   3   7   6        1.41        1.79      0.13 o 
   4   7   6        6.82        8.00      0.24 o 
   5   7   6        2.02        1.84      0.12 o 
   6   7   6        1.34        1.32      0.26 o 
  -3   8   6        0.02       -0.01      0.12 o 
  -2   8   6        0.09        0.21      0.12 o 
  -1   8   6        2.36        1.33      0.20 o 
   0   8   6        0.84        0.76      0.32 o 
   1   8   6        0.22        0.23      0.12 o 
   2   8   6       45.80       46.54      0.92 o 
   3   8   6        0.84        0.68      0.10 o 
   4   8   6       22.80       23.49      1.10 o 
   5   8   6       20.60       21.50      0.57 o 
  -1   9   6        2.55        2.52      0.24 o 
   0   9   6        0.85        0.91      0.14 o 
   1   9   6        8.87        9.24      0.37 o 
   2   9   6        6.84        7.23      0.61 o 
   3   9   6       15.37       15.42      0.70 o 
  -2  -8   7       13.67       13.86      0.47 o 
  -1  -8   7        7.65        7.23      0.23 o 
   0  -8   7       21.71       25.17      1.07 o 
   1  -8   7       15.00       16.24      0.83 o 
   2  -8   7        0.16        0.05      0.32 o 
   3  -8   7        9.67       10.52      0.36 o 
  -3  -7   7        0.44        0.51      0.14 o 
  -2  -7   7        8.18        8.73      0.27 o 
  -1  -7   7        3.02        2.28      0.20 o 
   0  -7   7        1.37        1.18      0.21 o 
   1  -7   7       64.92       66.16      2.25 o 
   2  -7   7       20.56       21.42      0.70 o 
   3  -7   7        6.93        6.31      0.28 o 
   4  -7   7        2.33        3.33      0.61 o 
   5  -7   7        7.30        8.20      0.43 o 
  -4  -6   7       10.90       11.29      0.24 o 
  -3  -6   7        3.55        5.03      0.24 o 
  -2  -6   7       80.83       76.57      1.17 o 
  -1  -6   7       50.86       50.02      1.00 o 
   0  -6   7       37.06       36.89      0.70 o 
   1  -6   7      411.83      425.67     10.70 o 
   2  -6   7      115.72      115.19      2.48 o 
   3  -6   7        7.07        6.27      0.22 o 
   4  -6   7       35.08       34.35      0.63 o 
   5  -6   7        1.10        1.05      0.08 o 
   6  -6   7        1.19        1.44      0.11 o 
  -5  -5   7        0.06        0.26      0.14 o 
  -4  -5   7       12.99       11.37      0.30 o 
  -3  -5   7        0.06        0.26      0.07 o 
  -2  -5   7       81.02       72.89      1.14 o 
  -1  -5   7       15.36       11.52      0.41 o 
   0  -5   7       55.62       48.84      0.90 o 
   1  -5   7       31.61       31.55      1.38 o 
   2  -5   7      195.32      196.30      4.29 o 
   3  -5   7       50.98       47.23      0.82 o 
   4  -5   7        0.04        0.42      0.09 o 
   5  -5   7       37.71       34.52      0.55 o 
   6  -5   7        6.20        5.31      0.18 o 
  -5  -4   7        0.00        0.17      0.20 o 
  -4  -4   7        0.02        0.10      0.06 o 
  -3  -4   7       38.71       41.17      0.64 o 
  -2  -4   7        1.43        1.56      0.11 o 
  -1  -4   7        1.14        1.42      0.29 o 
   0  -4   7      102.13       90.95      1.83 o 
   1  -4   7       57.22       60.50      2.02 o 
   2  -4   7        0.68        0.90      0.17 o 
   3  -4   7        3.28        4.54      0.20 o 
   4  -4   7       15.47       14.22      0.31 o 
   5  -4   7       24.31       22.87      0.42 o 
   6  -4   7        0.17        0.08      0.08 o 
   7  -4   7        2.80        3.11      0.35 o 
  -6  -3   7        3.51        3.22      0.15 o 
  -5  -3   7        0.24        0.40      0.08 o 
  -4  -3   7       75.34       75.95      1.00 o 
  -3  -3   7        3.49        1.82      0.11 o 
  -2  -3   7        9.93       11.14      0.34 o 
  -1  -3   7        0.09        0.82      0.24 o 
   0  -3   7        0.08        0.12      0.20 o 
   1  -3   7       29.16       41.89      0.96 o 
   2  -3   7       24.22       26.43      0.69 o 
   3  -3   7       34.83       30.58      1.13 o 
   4  -3   7        0.56        0.70      0.12 o 
   5  -3   7        0.28        0.39      0.10 o 
   6  -3   7        2.23        1.88      0.12 o 
   7  -3   7        0.26        0.33      0.11 o 
  -6  -2   7        0.37        0.43      0.06 o 
  -5  -2   7        0.13        0.42      0.13 o 
  -4  -2   7       21.62       19.56      0.33 o 
  -3  -2   7      176.19      159.18      2.40 o 
  -2  -2   7       18.53       22.63      0.93 o 
  -1  -2   7       28.10       31.15      1.17 o 
   0  -2   7        2.50        3.68      1.02 o 
   1  -2   7      585.73      585.79     17.52 o 
   2  -2   7      151.21      139.23      4.63 o 
   5  -2   7       17.82       19.59      0.35 o 
   6  -2   7        3.22        2.71      0.13 o 
   7  -2   7        2.18        2.08      0.15 o 
   8  -2   7        0.01       -0.01      0.07 o 
  -6  -1   7        6.45        6.41      0.22 o 
  -5  -1   7        0.41        0.43      0.13 o 
  -4  -1   7       13.78       14.49      0.33 o 
  -3  -1   7      192.09      197.31      2.35 o 
  -2  -1   7       32.93       26.19      1.25 o 
  -1  -1   7        4.29        6.08      0.69 o 
   0  -1   7       21.39       20.53      1.13 o 
   1  -1   7      542.22      573.83     18.69 o 
   2  -1   7      188.09      183.93      6.08 o 
   3  -1   7        8.18       13.84      0.54 o 
   4  -1   7        5.01        6.20      0.35 o 
   5  -1   7        9.15       10.35      0.49 o 
   6  -1   7        0.00        0.44      0.45 o 
   7  -1   7        0.23        0.13      0.09 o 
   8  -1   7        1.88        2.18      0.21 o 
  -6   0   7        3.11        3.19      0.16 o 
  -5   0   7        1.43        0.78      0.09 o 
  -4   0   7       23.05       23.21      0.49 o 
  -3   0   7       23.92       23.32      0.39 o 
  -2   0   7       15.12       14.67      0.92 o 
  -1   0   7       80.03       90.33      2.17 o 
   0   0   7       33.62       34.02      0.88 o 
   1   0   7        1.77        1.47      0.14 o 
   2   0   7      596.23      619.89     17.04 o 
   3   0   7        4.28        3.27      0.23 o 
   4   0   7      151.69      153.35      4.34 o 
   5   0   7      706.54      688.31      9.66 o 
   6   0   7        6.58        6.63      0.40 o 
   7   0   7        1.18        1.21      0.12 o 
   8   0   7        0.51        0.69      0.09 o 
  -6   1   7        0.22        0.06      0.05 o 
  -5   1   7        0.08        0.23      0.25 o 
  -4   1   7        9.00        9.31      0.53 o 
  -3   1   7       63.82       57.51      0.69 o 
  -2   1   7        1.41       13.16      0.89 o 
  -1   1   7        0.94        1.83      0.14 o 
   0   1   7       88.67       95.17      3.19 o 
   2   1   7      110.64      107.98      3.06 o 
   3   1   7       19.92       16.98      0.58 o 
   4   1   7        1.09        0.90      0.14 o 
   5   1   7       21.55       20.71      0.65 o 
   6   1   7        7.43        8.24      0.27 o 
   7   1   7        0.21        0.29      0.10 o 
   8   1   7        1.44        1.65      0.12 o 
  -6   2   7        0.63        0.51      0.08 o 
  -5   2   7        0.27        0.31      0.08 o 
  -4   2   7        0.76        0.93      0.11 o 
  -3   2   7       82.52       72.96      1.06 o 
  -2   2   7        1.56        1.52      0.12 o 
  -1   2   7       11.37        9.28      0.41 o 
   0   2   7        1.37        2.08      0.20 o 
   1   2   7       13.33       19.42      0.67 o 
   2   2   7        6.05        5.28      0.35 o 
   3   2   7       92.00       84.41      2.42 o 
   4   2   7        2.34        1.40      0.15 o 
   5   2   7        0.17        0.32      0.07 o 
   6   2   7        7.65        8.62      0.25 o 
   7   2   7        0.09        0.00      0.08 o 
   8   2   7        0.87        0.93      0.10 o 
  -6   3   7        5.15        5.42      0.18 o 
  -5   3   7        0.61        0.58      0.20 o 
  -4   3   7        0.65        0.92      0.17 o 
  -3   3   7        2.19        2.36      0.20 o 
  -2   3   7        1.52        2.90      0.21 o 
  -1   3   7       23.69       22.83      0.87 o 
   0   3   7       29.23       37.74      0.94 o 
   1   3   7       74.09       86.52      2.42 o 
   2   3   7        4.58        5.10      0.52 o 
   4   3   7        5.16        4.60      0.21 o 
   5   3   7        0.73        0.46      0.15 o 
   6   3   7        3.49        2.86      0.29 o 
   7   3   7        2.05        2.59      0.18 o 
  -5   4   7        0.27        0.18      0.07 o 
  -4   4   7        0.00        0.21      0.16 o 
  -3   4   7        6.76        8.22      0.44 o 
  -2   4   7      140.08      121.73      1.56 o 
  -1   4   7        2.22        2.26      0.21 o 
   0   4   7        0.08        0.00      0.08 o 
   1   4   7        5.00       14.17      0.73 o 
   2   4   7       68.93       62.74      1.71 o 
   3   4   7       33.62       33.73      0.96 o 
   4   4   7        0.57        0.76      0.09 o 
   5   4   7       19.42       21.56      0.49 o 
   6   4   7        2.46        2.07      0.19 o 
   7   4   7        1.13        0.77      0.28 o 
  -5   5   7        1.34        1.18      0.17 o 
  -4   5   7        1.56        1.19      0.18 o 
  -3   5   7        2.11        2.66      0.29 o 
  -2   5   7       16.69       16.12      0.40 o 
  -1   5   7        0.07        0.02      0.08 o 
   0   5   7       11.40        9.92      0.47 o 
   1   5   7       13.79       10.03      0.54 o 
   2   5   7       19.44       20.91      0.54 o 
   3   5   7        0.74        1.05      0.20 o 
   4   5   7       22.45       20.11      0.41 o 
   5   5   7       51.45       48.83      0.57 o 
   6   5   7        0.83        0.99      0.13 o 
   7   5   7        2.88        3.68      0.44 o 
  -4   6   7        1.07        1.09      0.13 o 
  -3   6   7        9.15        7.92      0.31 o 
  -2   6   7        3.81        3.11      0.17 o 
  -1   6   7        4.33        5.49      0.20 o 
   0   6   7        3.40        3.51      0.19 o 
   1   6   7        7.86        6.81      0.64 o 
   2   6   7        0.37        0.42      0.13 o 
   3   6   7        0.02       -0.04      0.13 o 
   4   6   7        0.02        0.00      0.08 o 
   5   6   7        0.37        0.29      0.08 o 
   6   6   7        6.15        5.73      0.39 o 
  -3   7   7        0.07        0.07      0.12 o 
  -2   7   7        0.20        0.09      0.07 o 
  -1   7   7        5.28        5.08      0.18 o 
   0   7   7        7.79        6.86      0.28 o 
   1   7   7        4.75        5.96      0.28 o 
   2   7   7       31.14       30.01      0.49 o 
   3   7   7        4.33        4.56      0.18 o 
   4   7   7        1.87        1.46      0.12 o 
   5   7   7        0.03        0.00      0.06 o 
  -2   8   7        3.03        2.49      0.22 o 
  -1   8   7        8.63        7.66      0.29 o 
   0   8   7       13.18       12.39      1.34 o 
   1   8   7        0.55        0.62      0.13 o 
   2   8   7       11.78       11.90      0.55 o 
   3   8   7        4.03        4.19      0.18 o 
   4   8   7        0.57        0.79      0.14 o 
   1   9   7        4.67        3.96      0.46 o 
   2   9   7        0.56        0.36      0.24 o 
  -1  -8   8        0.77        1.08      0.08 o 
   0  -8   8        0.89        0.98      0.10 o 
   1  -8   8       13.24       12.95      0.77 o 
   2  -8   8       15.45       17.41      0.63 o 
   3  -8   8        2.45        2.94      0.22 o 
  -3  -7   8        1.64        1.92      0.13 o 
  -2  -7   8        0.06        0.10      0.05 o 
  -1  -7   8        3.38        3.23      0.35 o 
   0  -7   8        0.24        0.40      0.16 o 
   1  -7   8        1.67        1.35      0.37 o 
   2  -7   8        2.15        2.92      0.41 o 
   3  -7   8        4.15        5.10      0.35 o 
   4  -7   8        8.55        9.66      0.45 o 
  -4  -6   8        1.67        1.50      0.08 o 
  -3  -6   8        8.87       11.55      0.30 o 
  -2  -6   8        0.10        0.23      0.07 o 
  -1  -6   8        0.61        0.92      0.21 o 
   0  -6   8       22.16       23.85      1.20 o 
   1  -6   8        8.16        6.18      0.67 o 
   2  -6   8       44.39       44.93      1.29 o 
   3  -6   8        5.17        4.86      0.38 o 
   4  -6   8        1.56        1.52      0.11 o 
   5  -6   8        0.86        0.54      0.12 o 
  -4  -5   8       12.38       11.63      0.26 o 
  -3  -5   8       11.57       10.36      0.30 o 
  -2  -5   8        4.10        3.96      0.22 o 
  -1  -5   8       25.89       26.44      0.67 o 
   0  -5   8      131.00      140.03      2.01 o 
   1  -5   8      104.86      106.59      2.19 o 
   2  -5   8       12.48       12.49      0.28 o 
   3  -5   8       13.29       15.64      0.77 o 
   4  -5   8        4.82        4.08      0.16 o 
   5  -5   8        0.80        0.79      0.09 o 
   6  -5   8        1.01        0.65      0.08 o 
  -5  -4   8        3.38        4.64      0.20 o 
  -4  -4   8       11.60       12.59      0.27 o 
  -3  -4   8       57.60       58.49      0.95 o 
  -2  -4   8        9.22        9.33      0.26 o 
  -1  -4   8        0.20        0.21      0.12 o 
   0  -4   8       33.29       37.82      1.11 o 
   1  -4   8      313.19      287.07      4.81 o 
   2  -4   8        1.74        3.25      0.33 o 
   3  -4   8        0.29        0.56      0.08 o 
   4  -4   8        3.72        2.01      0.14 o 
   5  -4   8        9.34        8.61      0.22 o 
   6  -4   8        5.59        5.40      0.19 o 
   7  -4   8        0.65        0.64      0.27 o 
  -5  -3   8        3.29        3.62      0.17 o 
  -4  -3   8        1.77        2.37      0.47 o 
  -3  -3   8      102.90      102.87      1.60 o 
  -2  -3   8        2.73        2.59      0.13 o 
  -1  -3   8       20.26       18.83      0.57 o 
   0  -3   8      122.10      112.57      4.15 o 
   1  -3   8        9.16        8.15      0.35 o 
   2  -3   8        0.05        0.29      0.09 o 
   3  -3   8        0.59        0.03      0.07 o 
   4  -3   8       31.61       30.04      0.54 o 
   5  -3   8        6.17        3.59      0.16 o 
   6  -3   8        1.93        2.04      0.18 o 
   7  -3   8        1.92        1.63      0.17 o 
  -5  -2   8        2.03        2.23      0.13 o 
  -4  -2   8        5.09        5.20      0.19 o 
  -3  -2   8       28.23       30.16      0.45 o 
  -2  -2   8        1.10        0.88      0.08 o 
  -1  -2   8        6.36        4.79      0.66 o 
   0  -2   8        0.44        0.06      0.11 o 
   1  -2   8        3.72        3.93      0.22 o 
   2  -2   8        0.96        0.26      0.09 o 
   3  -2   8        0.27        0.26      0.09 o 
   4  -2   8        3.84        3.94      0.19 o 
   5  -2   8        2.71        1.51      0.12 o 
   6  -2   8        0.84        0.79      0.13 o 
   7  -2   8        0.66        0.79      0.13 o 
  -6  -1   8        0.82        0.51      0.06 o 
  -5  -1   8        0.06        0.26      0.07 o 
  -4  -1   8       25.35       25.87      0.53 o 
  -3  -1   8        6.51        5.43      0.19 o 
  -2  -1   8       73.06       72.30      1.68 o 
  -1  -1   8       63.49       49.95      2.14 o 
   0  -1   8       14.79        7.58      0.61 o 
   1  -1   8        9.36       10.83      0.45 o 
   2  -1   8       16.47       18.18      0.71 o 
   4  -1   8        0.20       -0.19      0.13 o 
   5  -1   8       66.86       66.20      0.96 o 
   6  -1   8        4.98        5.55      0.22 o 
   7  -1   8        0.00        0.02      0.10 o 
   8  -1   8        0.02        0.15      0.08 o 
  -6   0   8        5.71        6.27      0.60 o 
  -5   0   8        0.21        0.18      0.07 o 
  -4   0   8        0.56        1.09      0.14 o 
  -3   0   8       50.19       53.19      1.17 o 
  -2   0   8       22.10       23.04      1.24 o 
  -1   0   8       78.72       84.98      1.95 o 
   0   0   8      259.25      278.90      9.14 o 
   1   0   8      238.46      254.61      8.37 o 
   2   0   8        1.96        0.14      0.08 o 
   3   0   8       25.83       23.59      0.80 o 
   4   0   8      108.22      112.51      3.25 o 
   5   0   8        0.98        2.08      0.24 o 
   6   0   8       21.62       20.56      0.43 o 
   7   0   8        0.03        0.06      0.09 o 
   8   0   8        0.09        0.25      0.08 o 
  -5   1   8        0.59        0.43      0.08 o 
  -4   1   8        7.23        7.41      0.26 o 
  -3   1   8      115.82      116.59      1.31 o 
  -2   1   8       52.88       45.97      1.59 o 
  -1   1   8       81.55       91.80      3.06 o 
   0   1   8       88.70       88.47      2.98 o 
   1   1   8      109.16      101.81      3.42 o 
   2   1   8       53.13       56.00      1.66 o 
   3   1   8       19.19       18.38      0.65 o 
   4   1   8      495.74      459.14     12.68 o 
   5   1   8       47.80       48.27      0.67 o 
   6   1   8        7.83        7.60      0.23 o 
   7   1   8        1.73        1.52      0.12 o 
   8   1   8        1.35        2.04      0.11 o 
  -5   2   8        7.67        8.36      0.24 o 
  -4   2   8       54.87       50.67      0.86 o 
  -3   2   8       76.38       75.58      1.40 o 
  -2   2   8        1.25        2.19      0.51 o 
  -1   2   8       12.56       12.23      0.50 o 
   0   2   8       17.59       16.69      0.67 o 
   1   2   8       35.61       38.83      1.39 o 
   2   2   8        9.98        8.63      0.36 o 
   3   2   8        1.28        1.43      0.16 o 
   4   2   8       15.41       15.82      0.31 o 
   5   2   8        1.97        2.16      0.15 o 
   6   2   8        0.37        0.59      0.12 o 
   7   2   8        0.17        0.48      0.10 o 
   8   2   8        1.57        1.78      0.12 o 
  -5   3   8        2.88        3.24      0.16 o 
  -4   3   8        0.28        0.14      0.12 o 
  -3   3   8        9.23        8.98      0.64 o 
  -2   3   8       19.27       18.52      0.42 o 
  -1   3   8       42.65       39.40      2.26 o 
   0   3   8      214.37      210.09      6.96 o 
   1   3   8       25.37       24.76      1.03 o 
   2   3   8       16.19       14.96      0.64 o 
   3   3   8        5.57        2.98      0.22 o 
   4   3   8        1.59        0.76      0.15 o 
   5   3   8        8.24        4.89      0.27 o 
   6   3   8        1.01        0.57      0.12 o 
   7   3   8        1.28        1.25      0.23 o 
  -5   4   8        0.12        0.34      0.18 o 
  -4   4   8        0.00        0.13      0.19 o 
  -3   4   8       20.55       18.36      0.54 o 
  -2   4   8      168.37      164.24      1.90 o 
  -1   4   8        2.40        2.54      0.15 o 
   0   4   8       16.90       14.14      0.62 o 
   1   4   8       14.26       12.24      0.59 o 
   2   4   8       38.85       33.64      0.81 o 
   3   4   8       12.10        9.72      0.36 o 
   4   4   8        0.54        0.86      0.19 o 
   5   4   8        1.65        1.62      0.21 o 
   6   4   8        1.41        2.01      0.20 o 
   7   4   8        1.57        1.64      0.19 o 
  -4   5   8        1.61        1.86      0.17 o 
  -3   5   8       60.13       66.96      2.10 o 
  -2   5   8       13.58       14.90      0.38 o 
  -1   5   8        0.20        0.10      0.09 o 
   0   5   8       19.50       20.22      0.64 o 
   1   5   8       37.56       37.50      1.27 o 
   2   5   8        8.03        9.41      0.44 o 
   3   5   8        1.54        2.05      0.35 o 
   4   5   8       10.75        9.04      0.38 o 
   5   5   8       12.73       11.91      0.28 o 
   6   5   8       15.16       13.02      0.45 o 
   7   5   8        0.01       -0.03      0.25 o 
  -3   6   8        0.20        0.29      0.13 o 
  -2   6   8        7.74        7.18      0.25 o 
  -1   6   8        0.09        0.18      0.09 o 
   0   6   8        2.20        2.31      0.17 o 
   2   6   8       10.64       10.50      0.34 o 
   3   6   8        2.67        2.46      0.20 o 
   4   6   8        4.81        3.74      0.18 o 
   5   6   8        6.56        7.41      0.25 o 
   6   6   8        1.14        1.83      0.32 o 
  -3   7   8        1.71        2.88      0.18 o 
  -2   7   8        0.02        0.19      0.12 o 
  -1   7   8       10.15       10.77      0.40 o 
   0   7   8       62.49       61.60      2.07 o 
   1   7   8       92.18       94.00      2.26 o 
   2   7   8       13.17       14.00      0.33 o 
   3   7   8        0.41        0.16      0.10 o 
   4   7   8        6.20        6.18      0.46 o 
   5   7   8        7.59        6.14      0.35 o 
  -1   8   8        0.74        0.63      0.28 o 
   0   8   8        0.09        0.37      0.16 o 
   1   8   8        4.69        3.90      0.22 o 
   2   8   8        0.32        0.56      0.12 o 
   3   8   8        0.40        0.37      0.10 o 
   4   8   8        8.55        9.77      0.30 o 
   1  -8   9        2.27        3.18      0.73 o 
  -2  -7   9        1.77        1.63      0.10 o 
  -1  -7   9        5.58        4.07      0.24 o 
   0  -7   9        9.34        8.79      0.36 o 
   1  -7   9        0.53        0.13      0.14 o 
   2  -7   9        2.57        3.33      0.26 o 
   3  -7   9       11.19       13.81      0.57 o 
   4  -7   9       24.97       32.31      0.88 o 
  -3  -6   9        6.97        6.66      0.23 o 
  -2  -6   9       15.12       15.38      0.37 o 
  -1  -6   9        1.67        2.25      0.34 o 
   0  -6   9        0.01        1.06      0.21 o 
   1  -6   9        0.31        0.70      0.39 o 
   2  -6   9        1.34        0.71      0.15 o 
   3  -6   9        1.48        1.79      0.46 o 
   4  -6   9        5.13        4.69      0.50 o 
   5  -6   9        3.52        2.63      0.21 o 
  -4  -5   9        8.56        9.44      0.35 o 
  -3  -5   9       16.49       16.69      0.34 o 
  -2  -5   9       12.65       13.09      0.29 o 
  -1  -5   9      100.58      103.09      1.60 o 
   0  -5   9      440.82      454.91      9.01 o 
   1  -5   9        9.99        8.11      0.35 o 
   2  -5   9        0.79        0.54      0.10 o 
   3  -5   9        0.11        0.39      0.19 o 
   4  -5   9       24.87       25.04      0.45 o 
   5  -5   9        2.32        3.06      0.17 o 
   6  -5   9        0.63        0.76      0.10 o 
  -4  -4   9        0.07        0.04      0.06 o 
  -3  -4   9       16.53       18.81      0.34 o 
  -2  -4   9       43.38       50.07      0.84 o 
  -1  -4   9      150.14      149.84      2.25 o 
   0  -4   9       11.56       12.60      0.49 o 
   1  -4   9        0.94        1.23      0.16 o 
   2  -4   9       16.63       14.51      0.34 o 
   3  -4   9       49.76       48.39      1.25 o 
   4  -4   9       31.95       30.33      0.53 o 
   5  -4   9        2.57        2.63      0.18 o 
   6  -4   9        3.58        3.90      0.31 o 
  -5  -3   9        3.38        3.17      0.15 o 
  -4  -3   9        0.34        0.45      0.08 o 
  -3  -3   9       15.78       15.84      0.31 o 
  -2  -3   9        0.00        0.53      0.43 o 
  -1  -3   9        6.29        6.07      0.20 o 
   0  -3   9       46.44       42.55      0.89 o 
   1  -3   9       37.32       34.05      0.72 o 
   2  -3   9       33.30       32.37      0.63 o 
   3  -3   9        2.82        1.55      0.10 o 
   4  -3   9        5.59        6.22      0.54 o 
   5  -3   9        4.86        3.44      0.16 o 
   6  -3   9        1.05        1.13      0.16 o 
   7  -3   9        2.46        2.51      0.30 o 
  -5  -2   9        0.60        0.55      0.07 o 
  -4  -2   9       17.23       17.02      0.37 o 
  -3  -2   9       44.14       40.55      0.66 o 
  -2  -2   9       31.93       30.60      0.45 o 
  -1  -2   9        1.29        1.38      0.14 o 
   1  -2   9        0.00        0.02      0.06 o 
   2  -2   9        2.62        5.13      0.28 o 
   3  -2   9       11.27       10.83      0.37 o 
   4  -2   9        9.11        5.30      0.25 o 
   5  -2   9        2.75        1.87      0.24 o 
   6  -2   9        0.83        1.07      0.84 o 
   7  -2   9        0.78        1.17      0.15 o 
  -5  -1   9        0.35        0.61      0.07 o 
  -4  -1   9        6.02        6.31      0.22 o 
  -3  -1   9       82.12       80.12      1.16 o 
  -2  -1   9      108.44      104.05      1.33 o 
  -1  -1   9       18.90       18.58      0.89 o 
   0  -1   9       99.62      113.01      3.74 o 
   1  -1   9       16.62       18.78      0.72 o 
   2  -1   9        5.17        3.45      0.23 o 
   3  -1   9        3.11        6.69      0.36 o 
   4  -1   9        3.01        2.59      0.28 o 
   6  -1   9        5.46        4.72      0.34 o 
   7  -1   9        0.39        0.32      0.10 o 
  -5   0   9        0.36        0.81      0.15 o 
  -4   0   9        6.56        5.03      0.21 o 
  -3   0   9       13.36       13.06      0.29 o 
  -2   0   9       23.83       21.63      0.44 o 
   0   0   9        7.60       10.26      0.43 o 
   1   0   9       32.52       35.43      1.27 o 
   2   0   9        2.89        2.54      0.21 o 
   4   0   9        2.02        3.63      0.37 o 
   5   0   9      132.78      137.44      1.60 o 
   6   0   9       15.35       14.88      0.38 o 
   7   0   9        1.31        1.55      0.13 o 
  -5   1   9        5.17        6.09      0.20 o 
  -4   1   9       13.11       12.48      0.36 o 
  -3   1   9        3.65        3.63      0.20 o 
  -2   1   9        8.65        8.93      1.11 o 
  -1   1   9        9.52        9.06      0.37 o 
   0   1   9      269.63      271.27      8.92 o 
   1   1   9      213.17      196.20      6.49 o 
   3   1   9       11.38       11.80      0.49 o 
   4   1   9        3.60        2.50      0.26 o 
   5   1   9      137.66      132.61      1.36 o 
   6   1   9       13.13       12.07      1.44 o 
   7   1   9        0.68        0.51      0.10 o 
  -5   2   9        4.10        4.56      0.38 o 
  -4   2   9       14.56       18.09      0.64 o 
  -3   2   9       77.34       75.04      1.40 o 
  -2   2   9      103.11       98.09      1.59 o 
  -1   2   9       21.50       19.64      0.43 o 
   0   2   9       40.01       40.84      1.46 o 
   1   2   9       39.84       39.00      1.42 o 
   3   2   9        9.32        9.17      0.40 o 
   4   2   9       69.27       63.32      0.77 o 
   5   2   9        0.15        0.43      0.13 o 
   6   2   9       15.99       17.72      0.36 o 
   7   2   9        0.08        0.02      0.12 o 
  -5   3   9        1.12        0.81      0.24 o 
  -4   3   9        0.53        0.37      0.11 o 
  -3   3   9        0.04        0.05      0.13 o 
  -2   3   9       18.89       19.70      0.52 o 
  -1   3   9       94.72       92.68      1.42 o 
   0   3   9       37.73       49.04      1.74 o 
   1   3   9      183.16      198.15      6.60 o 
   2   3   9       22.02       20.72      0.86 o 
   3   3   9        6.50        5.10      0.26 o 
   4   3   9       12.22       12.21      0.45 o 
   5   3   9        1.05        1.19      0.20 o 
   6   3   9        0.00        0.04      0.11 o 
   7   3   9        0.02        0.04      0.17 o 
  -4   4   9        6.76        5.66      0.31 o 
  -3   4   9        0.04        0.04      0.17 o 
  -2   4   9       15.58       15.04      0.70 o 
  -1   4   9       41.18       36.18      0.75 o 
   0   4   9        0.16        0.21      0.10 o 
   1   4   9       10.13        9.30      0.48 o 
   2   4   9        1.23        1.31      0.42 o 
   3   4   9        7.15        8.28      0.27 o 
   4   4   9        0.16        1.90      1.60 o 
   5   4   9        7.67        6.17      0.31 o 
   6   4   9        3.12        3.77      0.19 o 
   7   4   9        0.44        0.68      0.17 o 
  -4   5   9        5.14        3.98      0.35 o 
  -3   5   9        0.10        0.28      0.16 o 
  -2   5   9       31.70       32.01      0.79 o 
  -1   5   9       31.40       31.65      0.68 o 
   0   5   9        2.69        2.58      0.34 o 
   2   5   9        4.57        3.85      0.30 o 
   3   5   9       12.64       13.03      0.51 o 
   4   5   9        1.28        1.29      0.26 o 
   5   5   9        2.04        1.80      0.12 o 
   6   5   9        0.07        0.12      0.11 o 
  -3   6   9        5.03        5.37      0.23 o 
  -2   6   9        4.55        4.93      0.24 o 
  -1   6   9        0.20        0.47      0.09 o 
   0   6   9        2.43        1.76      0.19 o 
   2   6   9        0.06       -0.08      0.33 o 
   3   6   9        2.06        1.93      0.24 o 
   4   6   9        0.27        0.24      0.13 o 
   5   6   9        1.22        0.74      0.09 o 
   6   6   9        6.91        7.82      0.51 o 
  -2   7   9        1.22        1.83      0.15 o 
  -1   7   9        1.95        1.99      0.23 o 
   0   7   9       12.91       12.23      1.45 o 
   1   7   9       16.50       18.53      0.91 o 
   2   7   9       18.61       18.15      0.92 o 
   3   7   9        2.77        2.94      0.27 o 
   4   7   9        0.18        0.22      0.07 o 
   5   7   9        1.08        0.77      0.09 o 
   0   8   9        7.30        7.03      0.44 o 
   1   8   9        8.18        8.44      0.50 o 
   2   8   9        5.52        4.51      0.22 o 
   3   8   9        8.33        8.12      0.29 o 
  -1  -7  10        2.02        2.24      0.14 o 
   0  -7  10       25.91       25.57      0.67 o 
   1  -7  10       16.53       15.56      0.44 o 
   2  -7  10        4.90        5.85      0.55 o 
   3  -7  10       21.83       25.70      0.79 o 
  -2  -6  10        0.01        0.05      0.05 o 
  -1  -6  10        3.04        2.39      0.16 o 
   0  -6  10       28.13       31.26      0.81 o 
   1  -6  10        5.55        5.94      0.46 o 
   2  -6  10        1.04        0.76      0.17 o 
   3  -6  10        0.52        0.85      0.17 o 
   4  -6  10        0.36        0.32      0.15 o 
  -3  -5  10        0.02        0.07      0.05 o 
  -2  -5  10        0.50        0.81      0.24 o 
  -1  -5  10       14.08       15.04      0.36 o 
   0  -5  10      108.46      113.71      2.36 o 
   1  -5  10      129.46      124.22      3.06 o 
   2  -5  10       17.34       15.78      0.44 o 
   3  -5  10        6.89        7.21      0.55 o 
   4  -5  10        8.95        7.82      0.20 o 
   5  -5  10        1.09        1.16      0.13 o 
  -4  -4  10        0.70        0.48      0.09 o 
  -3  -4  10        1.04        0.75      0.09 o 
  -2  -4  10        0.22        0.21      0.06 o 
  -1  -4  10       28.00       29.28      0.58 o 
   0  -4  10       28.10       26.67      0.65 o 
   1  -4  10       19.78       18.67      0.58 o 
   2  -4  10        1.59        2.38      0.12 o 
   3  -4  10       11.99       13.28      0.32 o 
   4  -4  10       68.76       61.28      0.93 o 
   5  -4  10       11.88       10.97      0.30 o 
   6  -4  10        0.18        0.05      0.07 o 
  -4  -3  10        6.12        6.58      0.23 o 
  -3  -3  10        0.44        0.23      0.06 o 
  -2  -3  10       21.95       21.63      0.38 o 
  -1  -3  10      115.84      118.67      1.83 o 
   0  -3  10        6.47        7.24      0.37 o 
   1  -3  10        9.62       10.80      0.38 o 
   2  -3  10        0.40        0.29      0.06 o 
   3  -3  10       18.22       17.30      0.35 o 
   4  -3  10        2.15        2.68      0.14 o 
   5  -3  10        0.14        0.30      0.07 o 
   6  -3  10        2.42        2.76      0.17 o 
  -4  -2  10        2.41        3.01      0.14 o 
  -3  -2  10        8.49        7.97      0.22 o 
  -2  -2  10       52.51       52.64      0.81 o 
  -1  -2  10       45.25       39.07      0.73 o 
   1  -2  10        0.25        0.01      0.07 o 
   2  -2  10       15.89       15.91      0.34 o 
   3  -2  10        9.91        9.15      0.22 o 
   4  -2  10        2.50        2.33      0.13 o 
   5  -2  10        4.51        4.98      0.27 o 
   6  -2  10        0.48        0.24      0.14 o 
   7  -2  10        0.00        0.08      0.08 o 
  -4  -1  10        0.02        0.12      0.06 o 
  -3  -1  10        4.74        4.91      0.19 o 
  -2  -1  10       30.77       30.21      0.63 o 
  -1  -1  10        4.49        3.71      0.28 o 
   0  -1  10      100.45       97.79      1.82 o 
   1  -1  10       58.43       50.07      1.35 o 
   2  -1  10        7.79        5.46      0.19 o 
   3  -1  10        5.54        4.20      0.15 o 
   4  -1  10        4.81        4.04      0.19 o 
   5  -1  10        2.03        1.87      0.23 o 
   6  -1  10       10.63       10.99      0.45 o 
   7  -1  10        0.31        0.24      0.12 o 
  -5   0  10        0.21        0.02      0.05 o 
  -4   0  10        0.18        0.32      0.08 o 
  -3   0  10        4.31        3.95      0.50 o 
  -2   0  10        4.99        5.17      0.29 o 
  -1   0  10       59.92       58.53      1.11 o 
   0   0  10       50.17       54.99      1.06 o 
   1   0  10       56.23       57.53      1.45 o 
   2   0  10        1.42        1.25      0.10 o 
   3   0  10       43.90       52.57      4.45 o 
   4   0  10      101.86      100.33      1.53 o 
   5   0  10        0.11        0.18      0.27 o 
   6   0  10        5.32        3.78      0.24 o 
   7   0  10        4.60        3.75      0.20 o 
  -4   1  10       10.25       10.08      0.44 o 
  -3   1  10        3.21        3.22      0.24 o 
  -2   1  10        2.43        2.78      0.19 o 
  -1   1  10       12.68       12.15      0.44 o 
   0   1  10       21.23       20.75      0.59 o 
   1   1  10       35.36       37.22      1.15 o 
   2   1  10        0.99        0.86      0.11 o 
   3   1  10       20.08       19.99      0.83 o 
   5   1  10       29.82       33.38      0.57 o 
   6   1  10        0.31        0.27      0.12 o 
   7   1  10        7.91        9.06      0.27 o 
  -4   2  10        8.29        8.63      0.48 o 
  -3   2  10        1.52        1.04      0.16 o 
  -2   2  10        4.23        3.48      0.20 o 
  -1   2  10        8.43        7.54      0.24 o 
   0   2  10        0.00        0.08      0.07 o 
   1   2  10        2.15        3.82      0.21 o 
   2   2  10        0.00        0.13      0.13 o 
   3   2  10        5.17        5.35      0.39 o 
   4   2  10        1.19        1.51      0.22 o 
   5   2  10        9.00       11.47      0.39 o 
   6   2  10        2.96        2.69      0.22 o 
   7   2  10        0.69        1.11      0.20 o 
  -4   3  10        6.59        5.17      0.48 o 
  -3   3  10        0.39        0.41      0.12 o 
  -2   3  10        0.19        0.42      0.14 o 
  -1   3  10        9.05        8.42      0.44 o 
   0   3  10       21.92       20.31      0.60 o 
   1   3  10        0.88        0.94      0.12 o 
   2   3  10       22.93       21.90      1.34 o 
   3   3  10        0.08       -0.06      0.12 o 
   4   3  10       14.27       15.86      0.38 o 
   5   3  10        0.68        0.31      0.13 o 
   6   3  10        1.52        1.95      0.20 o 
   7   3  10        0.02       -0.01      0.16 o 
  -4   4  10        0.08        0.11      0.19 o 
  -3   4  10        5.06        4.97      0.58 o 
  -2   4  10        0.35        0.17      0.15 o 
  -1   4  10        1.30        1.29      0.19 o 
   0   4  10        0.59        0.39      0.13 o 
   1   4  10        0.48        2.28      0.24 o 
   2   4  10        3.40        3.10      0.50 o 
   3   4  10        5.70        4.86      0.57 o 
   4   4  10        1.29        1.21      0.19 o 
   5   4  10        0.33        0.40      0.17 o 
   6   4  10        0.28        0.79      0.16 o 
  -3   5  10        2.48        2.08      0.31 o 
  -2   5  10        2.47        2.11      0.23 o 
  -1   5  10        0.73        0.71      0.09 o 
   0   5  10       14.18       14.82      0.45 o 
   1   5  10        3.20        2.35      0.24 o 
   2   5  10        8.80       10.19      0.51 o 
   3   5  10        4.09        3.99      0.38 o 
   4   5  10       13.09       15.15      0.57 o 
   5   5  10        0.99        1.04      0.12 o 
   6   5  10        1.68        1.75      0.23 o 
  -2   6  10        0.07        0.20      0.12 o 
  -1   6  10        0.22        0.17      0.07 o 
   0   6  10        0.00        0.08      0.10 o 
   1   6  10        1.10        0.78      0.12 o 
   2   6  10        5.32        4.90      0.39 o 
   3   6  10       14.30       14.18      0.45 o 
   4   6  10       14.56       13.48      0.37 o 
   5   6  10        1.54        1.61      0.15 o 
  -1   7  10        5.40        5.43      0.38 o 
   0   7  10        0.97        1.09      0.18 o 
   1   7  10        2.14        2.57      0.15 o 
   2   7  10        0.66        0.80      0.27 o 
   3   7  10        1.60        1.83      0.15 o 
   4   7  10        0.81        0.92      0.09 o 
  -1  -6  11        0.10        0.20      0.06 o 
   0  -6  11        0.96        0.78      0.09 o 
   1  -6  11        0.57        0.43      0.07 o 
   2  -6  11        8.68       10.62      0.48 o 
   3  -6  11        0.68        0.69      0.09 o 
   4  -6  11        0.01       -0.01      0.12 o 
  -2  -5  11        2.81        2.36      0.26 o 
  -1  -5  11        3.57        5.25      0.19 o 
   0  -5  11        0.05        0.01      0.06 o 
   1  -5  11        0.03        0.20      0.12 o 
   2  -5  11        2.01        2.25      0.23 o 
   3  -5  11        4.53        3.58      0.25 o 
   4  -5  11        1.00        0.94      0.10 o 
   5  -5  11        6.45        6.66      0.27 o 
  -3  -4  11        6.67        6.85      0.22 o 
  -2  -4  11        2.33        2.55      0.27 o 
  -1  -4  11       33.67       36.83      0.83 o 
   0  -4  11      145.09      155.29      3.17 o 
   1  -4  11       16.31       16.82      0.64 o 
   2  -4  11        2.95        2.43      0.25 o 
   3  -4  11        0.16        0.26      0.07 o 
   4  -4  11        0.00        0.06      0.06 o 
   5  -4  11        0.28        0.40      0.08 o 
  -3  -3  11        3.52        3.84      0.14 o 
  -2  -3  11        0.51        0.60      0.08 o 
  -1  -3  11       17.16       17.82      0.48 o 
   0  -3  11       23.61       24.09      0.87 o 
   1  -3  11        2.45        1.96      0.20 o 
   2  -3  11        6.89        6.84      0.19 o 
   3  -3  11       49.93       41.66      0.68 o 
   4  -3  11        1.74        1.16      0.09 o 
   5  -3  11        1.63        1.21      0.13 o 
   6  -3  11        0.73        0.86      0.08 o 
  -4  -2  11        2.86        2.30      0.12 o 
  -3  -2  11        6.52        6.53      0.18 o 
  -2  -2  11       18.79       18.12      0.40 o 
  -1  -2  11       13.21       14.29      0.94 o 
   0  -2  11       16.31       15.75      0.48 o 
   1  -2  11        4.85        3.83      0.32 o 
   2  -2  11        5.96        5.55      0.34 o 
   3  -2  11        0.36        0.47      0.08 o 
   4  -2  11        2.09        1.17      0.08 o 
   5  -2  11        0.13        0.02      0.06 o 
   6  -2  11        0.59        0.17      0.06 o 
  -4  -1  11        0.77        0.80      0.07 o 
  -3  -1  11        0.56        0.86      0.10 o 
  -2  -1  11        3.28        2.91      0.18 o 
  -1  -1  11        9.27       10.12      0.36 o 
   0  -1  11        1.35        1.61      0.35 o 
   1  -1  11        9.92        9.00      0.26 o 
   2  -1  11        4.52        5.93      0.30 o 
   3  -1  11        0.01        0.05      0.07 o 
   4  -1  11        1.13        1.14      0.44 o 
   5  -1  11       11.15       12.35      0.42 o 
   6  -1  11        0.37        0.37      0.10 o 
   7  -1  11        0.50        0.84      0.10 o 
  -4   0  11        2.65        1.92      0.17 o 
  -3   0  11        0.18        0.22      0.10 o 
  -2   0  11        8.40        7.84      0.29 o 
  -1   0  11        3.14        2.81      0.59 o 
   0   0  11       13.55       15.28      0.44 o 
   1   0  11       26.32       25.22      0.55 o 
   2   0  11        4.53        3.73      0.42 o 
   3   0  11       12.72       13.57      0.69 o 
   4   0  11        5.65        5.45      0.25 o 
   5   0  11        0.01       -0.10      0.12 o 
   6   0  11        8.70        9.42      0.28 o 
   7   0  11        0.18        0.37      0.28 o 
  -4   1  11        7.07        5.72      0.28 o 
  -3   1  11        6.60        6.17      0.34 o 
  -2   1  11        0.02        0.10      0.08 o 
  -1   1  11       17.17       17.57      0.46 o 
   0   1  11        9.77       10.84      0.36 o 
   1   1  11       40.70       43.94      1.12 o 
   2   1  11        5.99        5.29      0.49 o 
   3   1  11        8.27        8.53      0.50 o 
   4   1  11        0.18        0.29      0.15 o 
   5   1  11       19.93       16.73      0.69 o 
   6   1  11       12.84        9.95      0.36 o 
   7   1  11        4.10        4.97      0.28 o 
  -4   2  11       14.79       15.97      0.64 o 
  -3   2  11       10.59       12.21      0.45 o 
  -2   2  11        1.39        1.20      0.16 o 
  -1   2  11        6.91        6.70      0.60 o 
   0   2  11        4.83        5.16      0.84 o 
   1   2  11       15.23       15.87      0.77 o 
   2   2  11        1.02        0.73      0.13 o 
   3   2  11       97.82      110.31      2.00 o 
   4   2  11        2.21        2.15      0.43 o 
   5   2  11        4.79        4.85      0.27 o 
   6   2  11       11.51       10.41      0.36 o 
   7   2  11        1.22        0.59      0.13 o 
  -3   3  11        2.82        2.61      0.21 o 
  -2   3  11        8.35        9.25      0.34 o 
  -1   3  11       72.22       74.54      1.30 o 
   0   3  11       57.45       63.29      1.25 o 
   1   3  11        3.12        3.31      0.44 o 
   2   3  11        8.69        8.67      0.33 o 
   3   3  11        8.70        8.40      0.40 o 
   4   3  11       34.62       36.86      0.65 o 
   5   3  11        0.05       -0.04      0.09 o 
   6   3  11        0.19        0.39      0.16 o 
  -3   4  11        2.52        2.60      0.35 o 
  -2   4  11        0.14        0.09      0.18 o 
  -1   4  11        5.29        5.29      0.73 o 
   0   4  11        1.74        1.48      0.32 o 
   1   4  11        7.12        7.97      0.43 o 
   2   4  11        2.22        3.56      0.47 o 
   3   4  11        7.82        9.38      0.54 o 
   4   4  11        0.01       -0.10      0.23 o 
   5   4  11        0.00       -0.04      0.21 o 
   6   4  11        0.07        0.14      0.18 o 
  -2   5  11        1.27        1.06      0.20 o 
  -1   5  11       10.92       11.66      1.10 o 
   0   5  11       25.41       26.64      1.73 o 
   1   5  11        1.01        0.59      0.12 o 
   2   5  11        3.08        3.88      0.43 o 
   3   5  11        0.98        1.18      0.35 o 
   4   5  11        0.00        0.07      0.22 o 
   5   5  11        0.32        0.63      0.08 o 
  -1   6  11        7.41        7.99      0.43 o 
   0   6  11        2.16        2.44      0.16 o 
   1   6  11        3.54        2.90      0.19 o 
   2   6  11        3.57        3.42      0.53 o 
   3   6  11        1.62        1.59      0.29 o 
   4   6  11        1.91        1.65      0.15 o 
   1   7  11        6.80        6.91      0.27 o 
   2   7  11        9.80        9.11      0.77 o 
   3   7  11        7.42        7.86      0.36 o 
   2  -6  12        5.04        4.79      0.36 o 
  -1  -5  12       33.22       31.71      0.73 o 
   0  -5  12       23.05       21.83      0.75 o 
   1  -5  12       12.59       12.45      0.49 o 
   2  -5  12        2.08        1.97      0.25 o 
   3  -5  12        1.93        2.49      0.15 o 
   4  -5  12        0.01        0.12      0.06 o 
  -2  -4  12        1.26        0.96      0.23 o 
  -1  -4  12       35.50       34.32      1.12 o 
   0  -4  12        1.52        2.61      0.23 o 
   1  -4  12       20.97       19.86      0.73 o 
   2  -4  12       34.16       31.44      2.29 o 
   3  -4  12       12.93       14.03      0.41 o 
   4  -4  12        0.06       -0.05      0.11 o 
   5  -4  12        0.00        0.00      0.07 o 
  -2  -3  12        0.01        0.18      0.09 o 
  -1  -3  12        4.13        4.16      0.27 o 
   0  -3  12       43.47       45.94      1.49 o 
   1  -3  12       10.17       10.31      0.36 o 
   2  -3  12        4.39        4.31      0.20 o 
   3  -3  12        3.99        4.21      0.14 o 
   4  -3  12       10.99        9.90      0.23 o 
   5  -3  12        4.29        4.61      0.18 o 
  -3  -2  12        0.03        0.02      0.11 o 
  -2  -2  12        1.95        1.82      0.23 o 
  -1  -2  12      168.42      171.90      3.76 o 
   0  -2  12        5.80        5.19      0.41 o 
   1  -2  12        1.47        1.49      0.14 o 
   2  -2  12        3.32        2.35      0.21 o 
   3  -2  12       10.08       10.09      0.24 o 
   4  -2  12        3.68        3.46      0.15 o 
   5  -2  12        3.46        2.78      0.13 o 
   6  -2  12        0.05        0.07      0.10 o 
  -3  -1  12        0.23        0.17      0.12 o 
  -2  -1  12        5.94        5.63      0.28 o 
  -1  -1  12       18.22       19.49      0.55 o 
   0  -1  12        0.08        0.16      0.12 o 
   1  -1  12        3.90        4.19      0.15 o 
   2  -1  12        1.09        1.12      0.09 o 
   3  -1  12        2.00        1.36      0.10 o 
   4  -1  12        2.59        2.60      0.13 o 
   5  -1  12        0.06        0.10      0.08 o 
   6  -1  12        0.01        0.02      0.05 o 
  -3   0  12        0.10        0.20      0.11 o 
  -2   0  12       12.36       10.99      0.36 o 
  -1   0  12       27.07       26.28      0.72 o 
   0   0  12       28.06       27.07      0.63 o 
   1   0  12        3.63        4.17      0.27 o 
   2   0  12       39.08       39.25      0.80 o 
   3   0  12       31.01       34.36      0.71 o 
   4   0  12       11.83       12.30      0.59 o 
   5   0  12        0.55        0.42      0.08 o 
   6   0  12        9.71       10.02      0.25 o 
  -3   1  12        0.72        1.35      0.16 o 
  -2   1  12        0.40        0.93      0.11 o 
  -1   1  12       13.46       14.57      0.41 o 
   0   1  12        1.04        0.80      0.16 o 
   1   1  12        3.98        4.21      0.22 o 
   2   1  12        0.01        0.12      0.09 o 
   3   1  12        0.14        0.18      0.09 o 
   4   1  12        0.12        0.08      0.12 o 
   5   1  12        0.00       -0.04      0.13 o 
   6   1  12        2.46        2.44      0.20 o 
  -3   2  12        3.31        2.97      0.24 o 
  -2   2  12        0.30        0.18      0.11 o 
  -1   2  12        1.40        1.93      0.18 o 
   0   2  12        1.95        1.58      0.12 o 
   1   2  12        5.33        5.52      0.26 o 
   2   2  12       37.26       44.24      0.85 o 
   3   2  12       32.57       40.37      2.21 o 
   4   2  12       11.46        9.86      0.49 o 
   5   2  12        0.09        0.11      0.09 o 
   6   2  12        0.01        0.13      0.07 o 
  -3   3  12        0.61        0.66      0.23 o 
  -2   3  12        0.79        1.06      0.13 o 
  -1   3  12        3.67        4.04      0.21 o 
   0   3  12       71.57       76.40      1.30 o 
   1   3  12       24.14       23.36      0.66 o 
   2   3  12        5.85        5.93      0.25 o 
   3   3  12        1.45        1.31      0.17 o 
   4   3  12        0.01        0.02      0.11 o 
   5   3  12        0.35        0.26      0.11 o 
   6   3  12        0.80        1.43      0.24 o 
  -2   4  12        0.25        0.13      0.14 o 
  -1   4  12        0.06        0.00      0.15 o 
   0   4  12       11.35       12.50      0.66 o 
   1   4  12        5.23        5.61      0.26 o 
   2   4  12        0.20        0.61      0.23 o 
   3   4  12        2.08        2.93      0.41 o 
   4   4  12        9.10       11.25      0.67 o 
   5   4  12        1.19        1.36      0.23 o 
  -1   5  12        6.49        6.65      0.48 o 
   0   5  12        5.36        5.36      0.73 o 
   1   5  12       10.56       10.23      0.77 o 
   2   5  12        0.11        0.20      0.15 o 
   3   5  12        2.54        1.99      0.34 o 
   4   5  12        7.00        6.38      0.28 o 
   5   5  12        2.63        3.05      0.18 o 
   0   6  12        4.03        3.88      0.47 o 
   1   6  12        1.12        1.14      0.22 o 
   2   6  12        2.17        2.42      0.43 o 
   3   6  12        4.01        4.13      0.28 o 
   1  -5  13       10.27        9.59      0.38 o 
   2  -5  13        6.86        7.78      0.27 o 
  -1  -4  13        0.57        0.65      0.10 o 
   0  -4  13        4.84        3.80      0.23 o 
   1  -4  13        1.03        1.52      0.17 o 
   2  -4  13        3.00        3.11      0.26 o 
   3  -4  13       14.46       14.03      0.43 o 
   4  -4  13        7.97        7.46      0.39 o 
  -1  -3  13        2.48        3.03      0.21 o 
   0  -3  13        3.81        3.45      0.24 o 
   1  -3  13        0.01        0.02      0.09 o 
   2  -3  13        0.25        0.40      0.08 o 
   3  -3  13       16.21       15.54      0.39 o 
   4  -3  13        0.74        0.45      0.08 o 
   5  -3  13        1.71        1.41      0.14 o 
  -2  -2  13        8.61        7.81      0.35 o 
  -1  -2  13        6.01        6.25      0.35 o 
   0  -2  13       31.31       30.75      0.77 o 
   1  -2  13        2.55        2.08      0.21 o 
   2  -2  13        0.25        0.10      0.07 o 
   3  -2  13        5.81        4.76      0.28 o 
   4  -2  13        2.17        2.92      0.13 o 
   5  -2  13        0.21        0.09      0.06 o 
  -2  -1  13        8.54        8.58      0.28 o 
  -1  -1  13        3.42        3.52      0.19 o 
   0  -1  13       15.26       17.23      0.65 o 
   1  -1  13        6.65        7.22      0.29 o 
   2  -1  13        9.99       10.62      0.27 o 
   3  -1  13        0.07        0.00      0.06 o 
   4  -1  13        0.19        0.06      0.07 o 
   5  -1  13        0.07        0.03      0.05 o 
  -2   0  13        3.68        4.50      0.20 o 
  -1   0  13       21.43       21.66      0.58 o 
   0   0  13        8.68        8.66      0.31 o 
   1   0  13       10.99       10.97      0.41 o 
   2   0  13        1.66        1.87      0.12 o 
   3   0  13        6.79        7.05      0.36 o 
   4   0  13        0.18        0.10      0.06 o 
   5   0  13        0.40        0.62      0.08 o 
   6   0  13        0.56        0.79      0.09 o 
  -2   1  13        0.14        0.03      0.09 o 
  -1   1  13        2.08        2.42      0.22 o 
   0   1  13       11.22       11.72      0.63 o 
   1   1  13        0.59        0.78      0.09 o 
   2   1  13       22.76       28.60      0.77 o 
   3   1  13       41.77       46.10      1.29 o 
   4   1  13        2.86        2.75      0.18 o 
   5   1  13        0.11        0.07      0.08 o 
   6   1  13        1.18        1.10      0.26 o 
  -2   2  13        0.61        0.48      0.11 o 
  -1   2  13        0.59        0.58      0.12 o 
   0   2  13        3.71        4.84      0.62 o 
   1   2  13        4.77        6.35      0.23 o 
   2   2  13        3.09        4.13      0.20 o 
   3   2  13       32.96       40.46      1.13 o 
   4   2  13       17.55       20.97      0.60 o 
   5   2  13        0.06       -0.11      0.08 o 
  -2   3  13        1.01        0.94      0.14 o 
  -1   3  13        0.15        0.08      0.08 o 
   0   3  13        0.06        0.02      0.09 o 
   1   3  13        2.45        2.68      0.13 o 
   2   3  13        1.40        1.49      0.12 o 
   3   3  13        3.18        2.96      0.19 o 
   4   3  13        0.15        0.07      0.09 o 
   5   3  13        0.59        0.69      0.27 o 
  -1   4  13        2.23        1.60      0.23 o 
   0   4  13        1.34        1.33      0.20 o 
   1   4  13        0.70        0.88      0.11 o 
   2   4  13        6.78        6.64      0.36 o 
   3   4  13        0.89        0.96      0.32 o 
   4   4  13        0.31        0.46      0.27 o 
   0   5  13        0.00        0.07      0.14 o 
   1   5  13        0.37        0.59      0.21 o 
   2   5  13        1.32        1.72      0.32 o 
   3   5  13        1.11        0.84      0.25 o 
   0  -3  14        1.00        0.78      0.11 o 
   1  -3  14        0.00        0.07      0.08 o 
   2  -3  14        7.26        7.09      0.33 o 
   3  -3  14        3.51        3.86      0.22 o 
  -1  -2  14        4.30        2.97      0.43 o 
   0  -2  14        5.33        4.47      0.24 o 
   1  -2  14        0.02        0.12      0.07 o 
   2  -2  14        6.31        6.07      0.23 o 
   3  -2  14        1.42        1.28      0.11 o 
   4  -2  14        1.11        0.60      0.08 o 
  -1  -1  14       11.68       10.93      0.32 o 
   0  -1  14        3.64        3.29      0.31 o 
   1  -1  14        0.68        0.85      0.10 o 
   2  -1  14        2.16        1.94      0.24 o 
   3  -1  14        0.39        0.37      0.16 o 
   4  -1  14        0.23        0.18      0.18 o 
   5  -1  14        0.67        0.55      0.07 o 
  -1   0  14        1.27        0.96      0.11 o 
   0   0  14        3.24        2.99      0.16 o 
   1   0  14        0.00        0.05      0.07 o 
   2   0  14        4.13        4.65      0.18 o 
   3   0  14        1.06        1.01      0.10 o 
   4   0  14        0.18        0.18      0.18 o 
   5   0  14        0.08        0.21      0.07 o 
  -1   1  14        0.24        0.27      0.09 o 
   0   1  14        1.85        1.50      0.16 o 
   1   1  14        4.91        5.72      0.56 o 
   2   1  14        0.02        0.18      0.08 o 
   3   1  14        6.64        6.65      0.38 o 
   4   1  14        2.25        1.55      0.18 o 
   5   1  14        0.00       -0.03      0.12 o 
  -1   2  14        1.57        1.24      0.18 o 
   0   2  14        0.30        0.45      0.11 o 
   1   2  14        0.03        0.12      0.08 o 
   2   2  14        1.07        1.45      0.11 o 
   3   2  14        4.75        5.18      0.30 o 
   4   2  14        0.24        0.57      0.11 o 
   5   2  14        0.10        0.16      0.07 o 
   0   3  14        2.25        1.93      0.19 o 
   1   3  14        7.31        7.72      0.27 o 
   2   3  14       22.16       22.79      0.49 o 
   3   3  14       13.26       13.94      0.43 o 
   4   3  14        0.02        0.17      0.25 o 
   1   4  14        7.79        8.31      0.35 o 
   2   4  14        2.79        3.34      0.21 o 
   3   4  14        4.44        3.90      0.24 o 
   1  -1  15       19.43       17.58      0.45 o 
   2  -1  15        0.51        0.46      0.07 o 
   3  -1  15        3.15        2.70      0.14 o 
   1   0  15        2.08        1.43      0.15 o 
   2   0  15        3.11        3.32      0.28 o 
   3   0  15        5.27        4.96      0.35 o 
   1   1  15        3.93        4.32      0.23 o 
   2   1  15        8.15       10.02      0.38 o 
   3   1  15        0.11        0.16      0.08 o 
   1   2  15       11.98       13.72      0.43 o 
   2   2  15        5.07        6.79      0.29 o 
   3   2  15        0.09        0.09      0.07 o 
                                                 
